# Supplementary material for: Transcriptome-wide analysis of chromium-stress responsive microRNAs to explore miRNA-mediated regulatory networks in radish (Raphanus sativus L.)
Source: Sci Rep. 2015 Sep 11;5:14024. doi: 10.1038/srep14024 (PMC4566140; doi:10.1038/srep14024)
Supplement: Supplementary Dataset 1 [file srep14024-s2.xls]

## Sheet: Sheet1
Supplementary Table S5 Detailed information of novel candidate miRNAs identiﬁed from radish roots.
miRNA	Reads		Normalized reads		Log2 (Cr200/CK)	sequence (5'-3')	Arm	Size	LP (nt)	MFE (kcal/mol)	miRNA location
	CK	Cr200	CK	Cr200
rsa-miRn1a	277	0	15.2806	0.01	-10.5775	AAAUCAUACUUUCAUUGAUA	5'	20	184	-68.61	CL11776.Contig1_NAU-YH:1245:1428:+
rsa-miRn1a*	276	0	15.2254	0.01	-10.5775	UCAAUGAAAGGUAUGAUUCCC	3'	21	184	-68.61	CL11776.Contig2_NAU-YH:1244:1427:+
rsa-miRn1b	277	0	15.2806	0.01	-10.5775	AAAUCAUACUUUCAUUGAUA	5'	20	185	-74.31	CL11776.Contig1_NAU-YH:672:856:-
rsa-miRn1b*	276	0	15.2254	0.01	-10.5775	UCAAUGAAAGGUAUGAUUCCC	3'	21	184	-68.61	CL11776.Contig2_NAU-YH:672:855:-
rsa-miRn2a	1275	0	70.3349	0.01	-12.78	UGGAUAUGAUGUAGUUGAUCCGA	3'	23	102	-28.2	CL166.Contig1_NAU-YH:584:685:-
rsa-miRn2b	1275	0	70.3349	0.01	-12.78	UGGAUAUGAUGUAGUUGAUCCGA	3'	23	102	-28.2	CL166.Contig2_NAU-YH:775:876:-
rsa-miRn3a	419	192	23.114	9.81984	-1.23499	AGCAAACGAGAAUUGAACGGA	3'	21	114	-51.6	CL5513.Contig1_NAU-YH:151:264:-
rsa-miRn3b	419	192	23.114	9.81984	-1.23499	AGCAAACGAGAAUUGAACGGA	3'	21	114	-51.6	CL5513.Contig2_NAU-YH:118:231:-
rsa-miRn3c	419	192	23.114	9.81984	-1.23499	AGCAAACGAGAAUUGAACGGA	3'	21	106	-47.24	gnl|UG|Rsa#S43006900:312:417:-
rsa-miRn4	1231	5199	67.9076	265.903	1.96925	AGGCCAAGGAAGUUUGAGGCA	5'	21	80	-31	CL8192.Contig1_NAU-YH:2714:2793:-
rsa-miRn5	7	0	0.386152	0.01	-5.2711	UGACCGGACGGCUCGGCGGGA	3'	21	144	-49.84	Unigene12764_NAU-YH:1318:1461:-
rsa-miRn6a	7	0	0.386152	0.01	-5.2711	UCUGCUGCGGAAAGGGUCUCGU	3'	22	161	-60.5	Unigene13080_NAU-YH:459:619:-
rsa-miRn6b	7	0	0.386152	0.01	-5.2711	UCUGCUGCGGAAAGGGUCUCGU	3'	22	193	-74.1	gnl|UG|Rsa#S41980350:501:693:-
rsa-miRn7	361	331	19.9144	16.929	-0.234318	UGGAGGCAGCGGUUCAUCGAUC	5'	22	131	-44.6	Unigene15013_NAU-YH:50:180:+
rsa-miRn8	752	664	41.4838	33.9603	-0.2887	GGAAUGUUGUCUGGCUCGAGG	5'	21	149	-61.4	Unigene20517_NAU-YH:173:321:+
rsa-miRn9	7	0	0.386152	0.01	-5.2711	AAAGGAGAGGUGCUUUAGCAA	3'	21	71	-20.7	Unigene24318_NAU-YH:1674:1744:+
rsa-miRn10	79	0	4.358	0.01	-8.76752	UGGAUGUAGAGGCAUUUCUUC	3'	21	180	-73.9	Unigene25117_NAU-YH:25:204:-
rsa-miRn11a	5	0	0.275823	0.01	-4.78567	ACUUCAUGAGCGUUGGGAGGA	5'	21	140	-43.92	Unigene26225_NAU-YH:269:408:-
rsa-miRn11b	5	0	0.275823	0.01	-4.78567	ACUUCAUGAGCGUUGGGAGGA	5'	21	140	-43.92	gnl|UG|Rsa#S41991137:156:295:-
rsa-miRn12	81	9	4.46833	0.460305	3.41982	AAUGUAUGUAGUCCAAUCUAU	5'	21	117	-66	Unigene27956_NAU-YH:130:246:-
rsa-miRn12*	81	935	4.46833	47.8206	3.41982	ACAUUGGACUACAUAUAUUAC	3'	21	117	-66	Unigene27956_NAU-YH:130:246:-
rsa-miRn13	10	0	0.551646	0.01	-5.78567	UAGUGAUUAGAAUUUAGGGUUU	3'	22	151	-21.7	Unigene755_NAU-YH:80:230:-
rsa-miRn14	833	0	45.9521	0.01	-12.1659	CGUACGAGGAGCCAAGCAUGA	3'	21	106	-52.2	Unigene7706_NAU-YH:3:108:-
rsa-miRn15	11	0	0.606811	0.01	-5.92317	CGGUUGACGGCGGAUCUUGUUUA	5'	23	94	-25.49	Unigene8216_NAU-YH:327:420:+
rsa-miRn16	8	23	0.441317	1.17633	1.41441	GCGGUUGCGGUUGCGGUUGC	5'	20	209	-59.6	gi|167450604|gb|FD956469.1|FD956469:103:311:-
rsa-miRn17	10	0	0.551646	0.01	-5.78567	UGGGAGAAGCGCGUGAGACAA	3'	21	218	-52.65	gi|313133854|gb|HS106963.1|HS106963:1:218:+
rsa-miRn18	5	0	0.275823	0.01	-4.78567	AGACACGUCGUCGGUCGGGAU	3'	21	70	-32	gnl|UG|Rsa#S41981292:640:709:-
rsa-miRn19	155	0	8.55052	0.01	-9.73987	GCUCAAGAAAGCUGUGGGAAA	3'	21	137	-39.04	gnl|UG|Rsa#S42575388:1:137:+
rsa-miRn20	20	0	1.10329	0.01	-6.78567	UCCCUUUGGAUGUCGUCUUGUG	3'	22	135	-35.8	gnl|UG|Rsa#S42580584:357:491:-
rsa-miRn21	10	0	0.551646	0.01	-5.78567	CUAAGGACUGGGUCUAAGGACA	5'	22	312	-55.61	gnl|UG|Rsa#S43021101:285:596:-
rsa-miRn22a	0	10	0.01	0.51145	5.67652	GUGGAGUUGGGGUUGGUGGUG	5'	21	293	-77.26	CL11440.Contig1_NAU-YH:1:293:+
rsa-miRn22b	0	10	0.01	0.51145	5.67652	GUGGAGUUGGGGUUGGUGGUG	5'	21	293	-77.26	CL46.Contig2_NAU-YH:1:293:+
rsa-miRn23a	0	376	0.01	19.2305	10.913	AAAUCAUACUUUCAUUGAUA	3'	20	184	-68.61	CL11776.Contig1_NAU-YH:1245:1428:+
rsa-miRn23a*	0	377	0.01	19.2817	10.913	UCAAUGAAAGGUAUGAUUCCC	5'	21	185	-74.31	CL11776.Contig1_NAU-YH:672:856:-
rsa-miRn23b	0	376	0.01	19.2305	10.913	AAAUCAUACUUUCAUUGAUA	3'	20	184	-68.61	CL11776.Contig2_NAU-YH:1244:1427:+
rsa-miRn23b*	0	377	0.01	19.2817	10.913	UCAAUGAAAGGUAUGAUUCCC	5'	21	184	-68.61	CL11776.Contig2_NAU-YH:672:855:-
rsa-miRn24a	0	13	0.01	0.664885	6.05503	GCAUGGGACUAGAAGGGAAGGC	5'	22	130	-53	CL12334.Contig1_NAU-YH:658:787:+
rsa-miRn24b	0	13	0.01	0.664885	6.05503	GCAUGGGACUAGAAGGGAAGGC	5'	22	130	-53	gnl|UG|Rsa#S43024738:555:684:-
rsa-miRn25	0	11	0.01	0.562595	5.81402	GUGACCGGCGCGUGGCGGCUC	5'	21	47	-32	CL13416.Contig1_NAU-YH:967:1013:-
rsa-miRn26	0	9	0.01	0.460305	5.52452	GUAAAAACGACUGCGUAUCUA	3'	21	199	-46.9	CL1594.Contig2_NAU-YH:72:270:-
rsa-miRn27a	0	10	0.01	0.51145	5.67652	AAGACCUGAUGAAUUUUACGGAU	5'	23	158	-36.2	CL1885.Contig1_NAU-YH:641:798:-
rsa-miRn27b	0	10	0.01	0.51145	5.67652	AAGACCUGAUGAAUUUUACGGAU	5'	23	158	-36.2	CL1885.Contig2_NAU-YH:731:888:-
rsa-miRn28	0	49	0.01	2.5061	12.0961	UGAUAAUCUGACUCCAAGACCGA	5'	23	102	-47.2	CL335.Contig2_NAU-YH:1342:1443:-
rsa-miRn28*	0	856	0.01	43.7801	12.0961	GGUCUUUGGGAGUUGGAUUAUCAUC	3'	25	102	-47.2	CL335.Contig2_NAU-YH:1342:1443:-
rsa-miRn29	0	5	0.01	0.255725	4.67652	UCCCACAUUAGAGUUUUGUCCCA	3'	23	160	-43.64	CL7292.Contig1_NAU-YH:20:179:+
rsa-miRn30	0	9	0.01	0.460305	5.52452	CGAACUUGACGAUUGCAGAAA	5'	21	150	-39.9	CL7559.Contig2_NAU-YH:139:288:+
rsa-miRn31a	0	7	0.01	0.358015	5.16195	AGCAGCGCGUCUAGGAACAGA	5'	21	332	-97.5	CL8770.Contig1_NAU-YH:122:453:+
rsa-miRn31b	0	7	0.01	0.358015	5.16195	AGCAGCGCGUCUAGGAACAGA	5'	21	332	-97.5	CL8770.Contig2_NAU-YH:122:453:+
rsa-miRn32	0	10	0.01	0.51145	5.67652	UCAGGAAGGAGAAGCACUGGA	3'	21	133	-23.06	Unigene10154_NAU-YH:125:257:+
rsa-miRn33	0	18	0.01	0.92061	6.52452	GUUUAAAGUGCUAGUAAGUGACA	5'	23	216	-58.19	Unigene12803_NAU-YH:20:235:-
rsa-miRn34	0	18	0.01	0.92061	6.52452	AAACUCAGGAUGGACAGCGCC	5'	21	95	-33.4	Unigene12893_NAU-YH:91:185:+
rsa-miRn35	0	7	0.01	0.358015	5.16195	GGAGGAGGAGGGAGAUGAUGG	3'	21	286	-118.5	Unigene13361_NAU-YH:354:639:+
rsa-miRn36	0	8	0.01	0.40916	5.35459	UACUGGAAGUACGAGACGAUG	5'	21	147	-52.5	Unigene15186_NAU-YH:1:147:+
rsa-miRn37a	0	6	0.01	0.30687	4.93956	AGAGAAUGGGGAGCGAAUCGA	5'	21	87	-23.64	Unigene15347_NAU-YH:747:833:-
rsa-miRn37b	0	6	0.01	0.30687	4.93956	AGAGAAUGGGGAGCGAAUCGA	5'	21	87	-23.64	gi|167452715|gb|FD958459.1|FD958459:251:337:+
rsa-miRn38	0	9	0.01	0.460305	5.52452	UCUGGUUUACAAGCUCGCACG	3'	21	74	-26.4	Unigene2092_NAU-YH:373:446:+
rsa-miRn39	0	5	0.01	0.255725	4.67652	AGAUUUCUUCCUCUGCUCGUA	3'	21	130	-20.96	Unigene21675_NAU-YH:20:149:-
rsa-miRn40	0	10	0.01	0.51145	5.67652	UGACGCCGACGCUGACGCCA	3'	20	98	-58.4	Unigene22635_NAU-YH:750:847:-
rsa-miRn41	0	14	0.01	0.71603	6.16195	GACUUAGAUGGGCCAAGAGAGA	3'	22	237	-81	Unigene22734_NAU-YH:166:402:-
rsa-miRn42	0	10	0.01	0.51145	5.67652	CGGAGGAGGAAGCGGUGGUGG	3'	21	92	-48.2	Unigene23348_NAU-YH:70:161:+
rsa-miRn43	0	11	0.01	0.562595	5.81402	CCGGACAUGGCUUACUUCUUC	5'	21	203	-57.7	Unigene2514_NAU-YH:652:854:-
rsa-miRn44	0	46	0.01	2.35267	7.87815	CGGUGGUGGAGGUGGAGGCGG	5'	21	107	-54.7	Unigene31290_NAU-YH:238:344:+
rsa-miRn45	0	206	0.01	10.5359	10.0411	UCAGCCGAGGUUCCAUUACCAC	5'	22	197	-41.5	Unigene31348_NAU-YH:834:1030:-
rsa-miRn46	0	48	0.01	2.45496	7.93956	UGUUUUGUGCGUGAAUCUAAUU	5'	22	97	-34.85	Unigene32157_NAU-YH:52:148:+
rsa-miRn48	0	12	0.01	0.61374	5.93956	AGGGAGAGAGAGAGAGAGAGAGA	3'	23	108	-20.7	Unigene9700_NAU-YH:1:108:-
rsa-miRn49	0	16	0.01	0.81832	6.35459	AUGGUAUACUCAUGGAUUGGCU	5'	22	127	-31.1	gi|167450734|gb|FD956749.1|FD956749:530:656:+
rsa-miRn50	0	10	0.01	0.51145	5.67652	UCAGGAUCUACGAUGUCGGCA	3'	21	73	-18.9	gnl|UG|Rsa#S41986276:101:173:+
rsa-miRn51	0	9	0.01	0.460305	5.52452	ACCUAGAGCUCUCUCAAACAGAA	3'	23	109	-18.3	gnl|UG|Rsa#S42570047:425:533:-
rsa-miRn52	0	18	0.01	0.92061	6.52452	UCCCUUUGGAUGUCGUCUUGU	3'	21	109	-31.2	gnl|UG|Rsa#S42580584:358:466:-
rsa-miRn53	0	11	0.01	0.562595	5.81402	UUCGGUUCGGUUCGGUUCGGUUA	5'	23	80	-22.9	gnl|UG|Rsa#S43007507:734:813:+
rsa-miRn54	0	125	0.01	6.39312	9.32038	AGGAUUGAGUCUAGAAGCAUA	5'	21	270	-57.1	gnl|UG|Rsa#S43007668:413:682:-
rsa-miRn55	0	20	0.01	1.0229	6.67652	UGGAUACAGUGAUGAUGACGAU	3'	22	257	-76.9	gnl|UG|Rsa#S43017324:166:422:-
