# Supplementary material for: Transcriptome-wide analysis of chromium-stress responsive microRNAs to explore miRNA-mediated regulatory networks in radish (Raphanus sativus L.)
Source: Sci Rep. 2015 Sep 11;5:14024. doi: 10.1038/srep14024 (PMC4566140; doi:10.1038/srep14024)
Supplement: Supplementary Dataset 2 [file srep14024-s3.xls]

## Sheet: Sheet1
Supplementary Table S6 Details of potential targets for the differentially expressed miRNAs from blast2GO program.
Sequence Name	Sequence Description	Sequence Length	GOs	mean Similarity	mean E-value
CL10143.Contig1	auxin signaling f-box 3	767	C:nucleus; F:inositol hexakisphosphate binding; F:ubiquitin-protein transferase activity; F:auxin binding; P:RNA splicing, via endonucleolytic cleavage and ligation; P:response to molecule of bacterial origin; P:methionine biosynthetic process; P:auxin-activated signaling pathway; P:stomatal complex morphogenesis; P:pollen maturation; P:stamen development; P:lateral root development; P:photoperio…	0.9155	1.17231e-98
CL10143.Contig2	auxin signaling f-box 3	730	C:nucleus; F:inositol hexakisphosphate binding; F:ubiquitin-protein transferase activity; F:auxin binding; P:RNA splicing, via endonucleolytic cleavage and ligation; P:response to molecule of bacterial origin; P:methionine biosynthetic process; P:auxin-activated signaling pathway; P:stomatal complex morphogenesis; P:pollen maturation; P:stamen development; P:lateral root development; P:photoperio…	0.9155	7.47693e-99
CL10358.Contig1	udp-glucosyl transferase 73b5	781	C:cytosol; F:quercetin 3-O-glucosyltransferase activity; F:quercetin 7-O-glucosyltransferase activity; P:toxin catabolic process; P:response to ethylene; P:response to cyclopentenone; P:response to other organism	0.9355	2.13751e-153
CL10408.Contig2	protein toc75- chloroplastic	2713	C:vacuolar membrane; C:Toc complex; C:integral component of chloroplast outer membrane; F:P-P-bond-hydrolysis-driven protein transmembrane transporter activity; P:chloroplast organization; P:response to cytokinin; P:protein import into chloroplast stroma; P:ovule development; P:embryonic morphogenesis	0.9415	0
CL10421.Contig2	pentatricopeptide repeat-containing protein chloroplastic	2894	C:chloroplast; F:DNA binding; P:chloroplast-nucleus signaling pathway; P:mitochondria-nucleus signaling pathway	0.835	0
CL10449.Contig3	ring u-box superfamily protein	1137	C:extracellular region; C:nucleus; F:zinc ion binding; P:cytokinesis by cell plate formation; P:regulation of cell proliferation; P:petal formation; P:sepal formation	0.7715	3.08695e-148
CL10461.Contig2	mitogen-activated protein kinase kinase kinase 1-like	740	C:nucleus; F:DNA binding; F:MAP kinase kinase kinase activity; F:ATP binding; F:kinase binding; P:MAPK cascade; P:protein targeting to membrane; P:response to cold; P:microsporogenesis; P:response to wounding; P:response to salt stress; P:jasmonic acid biosynthetic process; P:salicylic acid biosynthetic process; P:abscisic acid-activated signaling pathway; P:systemic acquired resistance, salicyli…	0.7325	4.76766e-49
CL10476.Contig1	disease resistance protein at4g11170	270	F:ATP binding; F:nucleoside-triphosphatase activity; F:ADP binding; P:defense response; P:signal transduction; P:metabolic process	0.872	1.14185e-39
CL10567.Contig1	probable 1-acyl-sn-glycerol-3-phosphate acyltransferase 5	1337	C:mitochondrion; F:1-acylglycerol-3-phosphate O-acyltransferase activity; P:metabolic process	0.889	0
CL1076.Contig1	probable histone-lysine n-methyltransferase atxr3	2165	C:nucleus; F:histone methyltransferase activity (H3-K4 specific); P:vegetative to reproductive phase transition of meristem; P:carpel development; P:stamen development	0.7235	2.56568e-111
CL1121.Contig1	squamosa promoter-binding-like protein 6	744	P:regulation of transcription, DNA-templated; P:defense response to bacterium	0.66	1.35545e-80
CL1121.Contig2	squamosa promoter-binding-like protein 6	1416	C:nucleus; F:DNA binding	0.658	2.14418e-168
CL1121.Contig3	squamosa promoter-binding-like protein 6	1380	C:nucleus; F:DNA binding	0.6515	9.88757e-161
CL1166.Contig1	bzip protein	983	C:nucleus; F:sequence-specific DNA binding transcription factor activity; F:sequence-specific DNA binding; P:regulation of transcription, DNA-templated; P:cation transport; P:transmembrane transport	0.817	2.05717e-23
CL11680.Contig1	ubiquitin fusion degradation 1	271	C:nucleus; C:cytosol; C:chloroplast; P:ubiquitin-dependent protein catabolic process	0.6905	1.52464e-09
CL11776.Contig1	tir-nbs-lrr class disease resistance protein	2031	C:nucleus; C:cytoplasm; F:purine ribonucleoside binding; F:adenyl ribonucleotide binding; F:anion binding; P:defense response to bacterium	0.757	1.59095e-14
CL11776.Contig2	tir-nbs-lrr class disease resistance protein	1668	C:nucleus; C:cytoplasm; F:purine ribonucleoside binding; F:adenyl ribonucleotide binding; F:anion binding; P:defense response to bacterium	0.7645	6.88994e-16
CL12191.Contig1	serine threonine-protein kinase wnk1	1305	C:nucleus; C:membrane; F:protein serine/threonine kinase activity; F:ATP binding; P:protein phosphorylation; P:circadian rhythm	0.8225	0
CL12236.Contig1	formin-like protein 1	763	C:cell wall; C:nucleus; C:plasma membrane; F:actin filament binding; P:polysaccharide biosynthetic process; P:multidimensional cell growth; P:cell tip growth; P:regulation of hormone levels; P:anthocyanin accumulation in tissues in response to UV light; P:actin nucleation; P:root hair elongation; P:barbed-end actin filament capping; P:cell wall organization	0.8962	1.46383e-16
CL12544.Contig1	heavy metal transport detoxification domain-containing protein	1061	C:nucleus; F:copper ion binding; P:copper ion transport	0.9545	1.75073e-113
CL12544.Contig2	heavy metal transport detoxification domain-containing protein	1102	C:nucleus; F:copper ion binding; P:copper ion transport	0.954	2.96469e-114
CL1283.Contig1	trihelix transcription factor gt-2-like	2129	C:nucleus; F:chromatin binding; F:sequence-specific DNA binding transcription factor activity; F:transcription regulatory region DNA binding; P:regulation of transcription, DNA-templated	0.766	0
CL1283.Contig2	trihelix transcription factor gt-2-like	2021	C:nucleus; F:chromatin binding; F:sequence-specific DNA binding transcription factor activity; F:transcription regulatory region DNA binding; P:regulation of transcription, DNA-templated	0.77	0
CL1283.Contig3	trihelix transcription factor gt-2-like	2108	C:nucleus; F:chromatin binding; F:sequence-specific DNA binding transcription factor activity; F:transcription regulatory region DNA binding; P:regulation of transcription, DNA-templated	0.7535	0
CL1283.Contig4	trihelix transcription factor gt-2-like	2238	C:nucleus; F:chromatin binding; F:sequence-specific DNA binding transcription factor activity; F:transcription regulatory region DNA binding; P:regulation of transcription, DNA-templated	0.7865	0
CL1283.Contig6	trihelix transcription factor gt-2-like	2042	C:nucleus; F:chromatin binding; F:sequence-specific DNA binding transcription factor activity; F:transcription regulatory region DNA binding; P:regulation of transcription, DNA-templated	0.788	0
CL12999.Contig1	probable rna methyltransferase at5g51130	1123	C:cytoplasm; F:protein methyltransferase activity; P:photomorphogenesis; P:cullin deneddylation; P:protein ubiquitination; P:histone methylation; P:protein deubiquitination; P:positive regulation of transcription, DNA-templated	0.8505	3.17406e-171
CL13110.Contig1	cytochrome p450 705a5-like	1113	C:extracellular region; C:mitochondrion; F:oxidoreductase activity; F:oxygen binding; F:metal ion binding	0.7265	1.08915e-136
CL13110.Contig2	cytochrome p450 705a5-like	1029	C:extracellular region; C:mitochondrion; F:monooxygenase activity; F:iron ion binding; F:oxidoreductase activity, acting on paired donors, with incorporation or reduction of molecular oxygen; F:oxygen binding; F:heme binding; P:oxidation-reduction process	0.8145	1.64879e-143
CL13125.Contig1	lactoylglutathione lyase glyoxalase i family protein	866	C:cytoplasm; F:lactoylglutathione lyase activity; P:carbohydrate metabolic process; P:response to sucrose; P:response to fructose	0.9155	4.51203e-115
CL13700.Contig1	signal peptide peptidase-like 3	1869	C:endosome; C:vacuolar membrane; C:integral component of membrane; F:aspartic-type endopeptidase activity; P:proteolysis	0.8695	0
CL13750.Contig1	pentatricopeptide repeat-containing protein	970	C:mitochondrion	0.8525	1.06071e-174
CL13799.Contig1	atp-dependent rna helicase dhx36-like isoform x1	656	C:cytoplasm; F:nucleic acid binding; F:ATP binding; F:ATP-dependent helicase activity; P:ATP catabolic process; P:N-terminal protein myristoylation	0.882	6.34813e-81
CL13846.Contig1	protein da1-related 2-like isoform x2	414	F:zinc ion binding; P:phloem development; P:root development	0.8815	2.16969e-30
CL13866.Contig1	high mobility group a5	2251	C:chromosome; C:nucleolus; C:chloroplast stroma; C:chloroplast envelope; P:response to reactive oxygen species; P:DNA mediated transformation; P:regulation of gene expression; P:cellular metabolic process; P:primary metabolic process; P:organic substance metabolic process	0.631	2.00959e-126
CL14001.Contig1	pollen-specific leucine-rich repeat extensin-like protein 1	1354	C:nucleus; C:chloroplast envelope	0.6655	2.4996e-99
CL1507.Contig2	l-type lectin-domain containing receptor kinase -like	596	-	0.6545	5.66907e-32
CL1641.Contig1	enhancer of ag-4 protein 2-like isoform x1	838	C:nucleus; C:plasmodesma; F:sequence-specific DNA binding transcription factor activity; P:mRNA processing; P:negative regulation of flower development; P:maintenance of floral organ identity; P:regulation of timing of transition from vegetative to reproductive phase	0.807	9.73882e-38
CL1641.Contig2	enhancer of ag-4 protein 2-like isoform x1	1400	C:nucleus; F:sequence-specific DNA binding transcription factor activity; P:mRNA processing; P:negative regulation of flower development; P:maintenance of floral organ identity; P:regulation of timing of transition from vegetative to reproductive phase	0.7675	2.00679e-115
CL1641.Contig3	enhancer of ag-4 protein 2-like isoform x1	1525	C:nucleus; F:sequence-specific DNA binding transcription factor activity; P:mRNA processing; P:negative regulation of flower development; P:maintenance of floral organ identity; P:regulation of timing of transition from vegetative to reproductive phase	0.7675	8.00173e-115
CL166.Contig1	ribonuclease h protein at1g65750	735	-	0.696	1.47938e-06
CL166.Contig2	ribonuclease h protein at1g65750	926	-	0.7125	2.27166e-06
CL169.Contig1	hypothetical protein EUTSA_v10024384mg	2932	C:nucleus; C:plasma membrane	0.837	0
CL169.Contig2	hypothetical protein EUTSA_v10024384mg	2402	C:nucleus; C:plasma membrane	0.91	0
CL1700.Contig2	transcription initiation factor tfiid subunit 15b-like	1907	C:chloroplast; F:nucleotide binding; F:nucleic acid binding; F:hydrolase activity, hydrolyzing O-glycosyl compounds; F:zinc ion binding; P:carbohydrate metabolic process	0.882	8.69531e-103
CL1700.Contig3	transcription initiation factor tfiid subunit 15b-like	1711	C:chloroplast; F:nucleotide binding; F:nucleic acid binding; F:hydrolase activity, hydrolyzing O-glycosyl compounds; F:zinc ion binding; P:carbohydrate metabolic process	0.882	1.38005e-103
CL1700.Contig4	transcription initiation factor tfiid subunit 15b-like	1924	C:chloroplast; F:nucleotide binding; F:nucleic acid binding; F:hydrolase activity, hydrolyzing O-glycosyl compounds; F:zinc ion binding; P:carbohydrate metabolic process	0.882	9.94616e-103
CL1839.Contig1	carbohydrate-binding x8 domain-containing protein	1605	C:plasma membrane	0.9505	1.8352e-38
CL1839.Contig3	carbohydrate-binding x8 domain-containing protein	1160	C:plasma membrane	0.9505	2.22102e-39
CL1882.Contig9	phd finger family protein	1031	C:nucleus; F:DNA binding; F:zinc ion binding; F:methylated histone binding; P:regulation of transcription, DNA-templated	0.8855	7.33031e-137
CL1897.Contig2	dof zinc finger protein	239	C:nucleus; F:DNA binding; F:sequence-specific DNA binding transcription factor activity; P:regulation of transcription, DNA-templated	0.8264	8.36561e-18
CL2041.Contig2	probable galacturonosyltransferase-like 7	1779	C:Golgi apparatus; F:polygalacturonate 4-alpha-galacturonosyltransferase activity; P:carbohydrate biosynthetic process	0.8785	0
CL2080.Contig2	translation initiation factor if- chloroplastic-like	1212	C:cell wall; C:chloroplast; F:translation initiation factor activity; P:translational initiation; P:aromatic amino acid family biosynthetic process; P:embryo development ending in seed dormancy; P:iron-sulfur cluster assembly; P:isopentenyl diphosphate biosynthetic process, methylerythritol 4-phosphate pathway; P:protein targeting to chloroplast; P:positive regulation of transcription, DNA-templa…	0.8485	6.12618e-124
CL2080.Contig3	translation initiation factor if- chloroplastic-like	1114	C:cell wall; C:chloroplast; F:translation initiation factor activity; P:translational initiation; P:aromatic amino acid family biosynthetic process; P:embryo development ending in seed dormancy; P:iron-sulfur cluster assembly; P:isopentenyl diphosphate biosynthetic process, methylerythritol 4-phosphate pathway; P:protein targeting to chloroplast; P:positive regulation of transcription, DNA-templa…	0.8555	1.87281e-163
CL2102.Contig1	tetratricopeptide repeat domain-containing protein	969	P:leaf morphogenesis; P:cell differentiation; P:positive regulation of transcription, DNA-templated	0.785	5.17603e-119
CL2219.Contig2	aspartic proteinase nepenthesin-2-like	2001	C:extracellular region; C:cytosol; C:plant-type cell wall; C:membrane; F:aspartic-type endopeptidase activity; P:polysaccharide biosynthetic process; P:proteolysis; P:glycine catabolic process	0.8745	0
CL2219.Contig3	aspartic proteinase nepenthesin-2-like	1964	C:extracellular region; C:cytosol; C:plant-type cell wall; C:membrane; F:aspartic-type endopeptidase activity; P:polysaccharide biosynthetic process; P:proteolysis; P:glycine catabolic process	0.8715	0
CL2279.Contig2	cold shock protein 2-like	916	C:nucleus; C:cytosol; F:structure-specific DNA binding; F:metal ion binding; P:response to cold; P:response to water deprivation; P:embryo development ending in seed dormancy; P:regulation of cellular metabolic process	0.782	1.56939e-38
CL2279.Contig3	cold shock domain-containing protein 4-like	916	C:nucleus; C:cytosol; C:plasma membrane; F:double-stranded DNA binding; F:single-stranded DNA binding; F:mRNA binding; F:zinc ion binding; P:regulation of transcription, DNA-templated; P:response to desiccation; P:cold acclimation; P:response to abscisic acid; P:embryo development ending in seed dormancy; P:vegetative to reproductive phase transition of meristem; P:DNA duplex unwinding; P:regulat…	0.925	6.533e-32
CL2369.Contig2	transcription factor bhlh74	1002	C:nucleus; F:DNA binding; F:sequence-specific DNA binding transcription factor activity; F:protein dimerization activity; P:regulation of transcription, DNA-templated	0.865	9.74726e-158
CL240.Contig2	zinc finger ccch domain-containing protein 34-like	564	C:nucleus; F:nucleic acid binding; F:metal ion binding; P:regulation of transcription, DNA-templated	0.754	2.26909e-34
CL240.Contig4	zinc finger ccch domain-containing protein 34-like	609	C:nucleus; F:nucleic acid binding; F:metal ion binding; P:regulation of transcription, DNA-templated	0.7525	6.14955e-34
CL2404.Contig1	two-component response regulator-like aprr1	785	C:nucleus; F:phosphorelay response regulator activity; F:sequence-specific DNA binding transcription factor activity; F:protein binding; F:transcription regulatory region DNA binding; P:phosphorelay signal transduction system; P:transcription, DNA-templated; P:regulation of transcription, DNA-templated; P:circadian rhythm; P:response to red or far red light; P:circumnutation; P:negative regulatio…	0.826	4.03264e-102
CL2404.Contig2	two-component response regulator-like aprr1	2518	F:phosphorelay response regulator activity; P:phosphorelay signal transduction system	0.7855	0
CL2404.Contig3	two-component response regulator-like aprr1	2262	F:phosphorelay response regulator activity; P:phosphorelay signal transduction system	0.7925	0
CL2404.Contig4	two-component response regulator-like aprr1	1041	F:phosphorelay response regulator activity; P:phosphorelay signal transduction system	0.814	2.95868e-107
CL243.Contig2	abc transporter g family member 33	1464	C:nucleus; C:plasma membrane; F:ATP binding; F:ATPase activity, coupled to transmembrane movement of substances; P:ATP catabolic process; P:drug transmembrane transport	0.9335	0
CL2447.Contig1	elongation factor family protein	998	C:mitochondrion; C:plasma membrane; C:chloroplast; F:translation elongation factor activity; F:GTPase activity; F:GTP binding; P:GTP catabolic process; P:protein targeting to mitochondrion	0.957	6.5432e-152
CL2525.Contig3	endoplasmin homolog	372	C:nucleus; C:mitochondrion; C:vacuolar membrane; C:endoplasmic reticulum; C:Golgi apparatus; C:cytosol; C:plasma membrane; C:plasmodesma; C:chloroplast; C:apoplast; F:ATP binding; F:unfolded protein binding; P:gluconeogenesis; P:glycolytic process; P:protein folding; P:N-terminal protein myristoylation; P:water transport; P:hyperosmotic response; P:Golgi organization; P:protein secretion; P:respo…	0.816	6.24877e-50
CL2549.Contig2	ma3 domain-containing protein	2541	C:nucleus; C:Golgi apparatus; C:cytosol; P:response to salt stress; P:response to ethylene; P:auxin-activated signaling pathway; P:response to sucrose; P:response to fructose	0.918	0
CL2750.Contig1	protein trichome birefringence-like	2185	C:nucleus; C:endosome; C:trans-Golgi network; P:plant-type cell wall modification; P:secondary cell wall biogenesis; P:cellulose biosynthetic process; P:pectin biosynthetic process	0.812	0
CL2750.Contig2	protein trichome birefringence-like	2170	C:nucleus; C:endosome; C:trans-Golgi network; P:plant-type cell wall modification; P:secondary cell wall biogenesis; P:cellulose biosynthetic process; P:pectin biosynthetic process	0.821	0
CL2750.Contig3	protein trichome birefringence-like	2270	C:nucleus; C:endosome; C:trans-Golgi network; P:plant-type cell wall modification; P:secondary cell wall biogenesis; P:cellulose biosynthetic process; P:pectin biosynthetic process	0.812	0
CL2750.Contig4	protein trichome birefringence-like	2255	C:nucleus; C:endosome; C:trans-Golgi network; P:plant-type cell wall modification; P:secondary cell wall biogenesis; P:cellulose biosynthetic process; P:pectin biosynthetic process	0.821	0
CL2750.Contig5	protein trichome birefringence-like	2171	C:nucleus; C:endosome; C:trans-Golgi network; P:plant-type cell wall modification; P:secondary cell wall biogenesis; P:cellulose biosynthetic process; P:pectin biosynthetic process	0.812	0
CL2750.Contig6	protein trichome birefringence-like	2156	C:nucleus; C:endosome; C:trans-Golgi network; P:plant-type cell wall modification; P:secondary cell wall biogenesis; P:cellulose biosynthetic process; P:pectin biosynthetic process	0.821	0
CL2750.Contig7	protein trichome birefringence-like	210	P:synapsis; P:reciprocal meiotic recombination; P:cellulose biosynthetic process	0.9265	8.19364e-39
CL2750.Contig8	protein trichome birefringence-like	2180	C:nucleus; C:endosome; C:trans-Golgi network; P:plant-type cell wall modification; P:secondary cell wall biogenesis; P:cellulose biosynthetic process; P:pectin biosynthetic process	0.816	0
CL2828.Contig3	cardiomyopathy-associated protein 5-like isoform x1	1100	C:nucleus	0.803	4.52517e-122
CL2853.Contig1	pentatricopeptide repeat-containing protein at1g10270-like	1129	C:nucleus; C:mitochondrion; F:protein binding; P:mRNA splicing, via spliceosome; P:response to abscisic acid; P:response to salicylic acid; P:cotyledon development; P:cell division	0.8555	5.79722e-175
CL3028.Contig2	regulator of vps4 activity in the mvb pathway protein	1231	C:cytoplasm; P:response to oxidative stress; P:salicylic acid biosynthetic process; P:salicylic acid mediated signaling pathway; P:negative regulation of defense response; P:innate immune response	0.7875	0
CL3035.Contig1	BnaCnng67140D	842	C:extracellular region; C:chloroplast	0.871	6.77002e-87
CL3035.Contig3	BnaCnng67140D	929	C:extracellular region; C:chloroplast	0.871	1.8652e-86
CL3082.Contig1	probable plastidic glucose transporter 2	1779	C:integral component of membrane; F:sugar:proton symporter activity; P:transmembrane transport	0.8595	4.12217e-179
CL311.Contig1	pollen-specific leucine-rich repeat extensin-like protein 1	2096	C:nucleus; C:chloroplast envelope	0.647	0
CL311.Contig2	pollen-specific leucine-rich repeat extensin-like protein 1	2114	C:chloroplast envelope	0.695	0
CL3164.Contig2	p-hydroxybenzoic acid efflux pump subunit aaeb	283	C:plasma membrane; P:auxin-activated signaling pathway	0.8845	4.66114e-53
CL3267.Contig5	b3 domain-containing protein rem13-like	2320	P:regulation of transcription, DNA-templated; P:transcription, DNA-templated; C:nucleus; F:DNA binding; F:sequence-specific DNA binding transcription factor activity	0.625	0
CL335.Contig2	nicotinate phosphoribosyltransferase	1443	C:cytoplasm; F:nicotinate-nucleotide diphosphorylase (carboxylating) activity; F:nicotinate phosphoribosyltransferase activity; P:NAD biosynthetic process; P:nicotinate nucleotide salvage	0.945	0
CL3692.Contig1	protein chloroplastic-like	2209	C:chloroplast	0.9	0
CL3795.Contig3	cytochrome p450 90a1	1083	C:mitochondrion; F:monooxygenase activity; F:iron ion binding; F:oxidoreductase activity, acting on paired donors, with incorporation or reduction of molecular oxygen; F:oxygen binding; F:heme binding; P:polysaccharide biosynthetic process; P:multidimensional cell growth; P:positive regulation of flower development; P:cell tip growth; P:response to UV-B; P:brassinosteroid homeostasis; P:pollen ex…	0.952	0
CL4049.Contig1	regulator of telomere elongation helicase 1	963	C:nucleus; C:mitochondrion; F:DNA binding; F:ATP-dependent DNA helicase activity; F:ATP binding; P:ATP catabolic process; P:methylation-dependent chromatin silencing; P:cell-cell signaling; P:virus induced gene silencing; P:determination of bilateral symmetry; P:meristem initiation; P:meristem maintenance; P:production of ta-siRNAs involved in RNA interference; P:DNA duplex unwinding; P:productio…	0.8885	4.46162e-173
CL4049.Contig2	regulator of telomere elongation helicase 1	923	C:nucleus; C:mitochondrion; F:DNA binding; F:ATP-dependent DNA helicase activity; F:ATP binding; P:ATP catabolic process; P:methylation-dependent chromatin silencing; P:cell-cell signaling; P:virus induced gene silencing; P:determination of bilateral symmetry; P:meristem initiation; P:meristem maintenance; P:production of ta-siRNAs involved in RNA interference; P:DNA duplex unwinding; P:productio…	0.8915	0
CL4135.Contig1	inactive leucine-rich repeat receptor-like protein kinase coryne	1130	C:plasma membrane; F:protein kinase activity; F:ATP binding; F:kinase binding; F:receptor serine/threonine kinase binding; P:mRNA export from nucleus; P:protein phosphorylation; P:cell adhesion; P:determination of bilateral symmetry; P:regulation of flower development; P:polarity specification of adaxial/abaxial axis; P:leaf morphogenesis; P:meristem initiation; P:maintenance of meristem identity…	0.9085	0
CL431.Contig1	mediator of rna polymerase ii transcription subunit 23	1035	C:nucleus; P:protein N-linked glycosylation; P:glucuronoxylan metabolic process; P:xylan biosynthetic process	0.756	1.11478e-110
CL4323.Contig1	udp-glycosyltransferase 92a1	603	F:UDP-glycosyltransferase activity; F:transferase activity, transferring hexosyl groups; P:metabolic process	0.8535	9.86304e-50
CL443.Contig1	probable wrky transcription factor 42	881	C:nucleus; F:sequence-specific DNA binding transcription factor activity; F:sequence-specific DNA binding; P:negative regulation of transcription, DNA-templated	0.898	1.48379e-127
CL4470.Contig1	disease resistance protein at4g11170 isoform x2	567	F:calcium ion binding; F:ATP binding; F:nucleoside-triphosphatase activity; F:ADP binding; P:defense response; P:signal transduction; P:metabolic process	0.8715	2.90801e-87
CL449.Contig1	indole-3-acetic acid inducible 13	511	C:nucleus; F:sequence-specific DNA binding transcription factor activity; F:protein dimerization activity; P:RNA splicing, via endonucleolytic cleavage and ligation; P:transcription, DNA-templated; P:regulation of transcription, DNA-templated; P:methionine biosynthetic process; P:auxin-activated signaling pathway	0.971	8.38002e-30
CL4893.Contig1	protein transport inhibitor response 1	1468	C:nucleus; C:SCF ubiquitin ligase complex; F:inositol hexakisphosphate binding; F:ubiquitin-protein transferase activity; F:protein binding; F:auxin binding; P:response to molecule of bacterial origin; P:ubiquitin-dependent protein catabolic process; P:auxin-activated signaling pathway; P:stomatal complex morphogenesis; P:pollen maturation; P:lateral root formation; P:cellular response to phospha…	0.9465	0
CL4893.Contig2	protein transport inhibitor response 1	1702	C:nucleus; C:SCF ubiquitin ligase complex; F:inositol hexakisphosphate binding; F:ubiquitin-protein transferase activity; F:protein binding; F:auxin binding; P:response to molecule of bacterial origin; P:ubiquitin-dependent protein catabolic process; P:auxin-activated signaling pathway; P:stomatal complex morphogenesis; P:pollen maturation; P:lateral root formation; P:cellular response to phospha…	0.941	0
CL4937.Contig1	dead-box atp-dependent rna helicase 52	1341	C:chloroplast; F:nucleic acid binding; F:ATP binding; F:ATP-dependent helicase activity; P:metabolic process	0.983	0
CL4997.Contig3	rna polymerase ii-associated factor 1 homolog	2923	C:nucleus; P:photomorphogenesis; P:negative regulation of flower development; P:cullin deneddylation; P:protein ubiquitination; P:histone methylation; P:protein deubiquitination; P:positive regulation of transcription, DNA-templated	0.9005	0
CL5118.Contig1	atp-dependent clp protease proteolytic subunit-related protein chloroplastic	2102	C:chloroplast thylakoid; C:chloroplastic endopeptidase Clp complex; C:chloroplast envelope; F:serine-type endopeptidase activity; P:proteolysis	0.891	0
CL5118.Contig2	atp-dependent clp protease proteolytic subunit-related protein chloroplastic	1384	C:chloroplast thylakoid; C:chloroplastic endopeptidase Clp complex; C:chloroplast envelope; F:serine-type endopeptidase activity; P:proteolysis	0.8865	0
CL5257.Contig1	glycine-rich cell wall structural protein 1	490	F:molecular_function; P:biological_process	0.8633	6.09745e-12
CL538.Contig1	disease resistance protein	257	C:nucleus; F:ATP binding; F:nucleoside-triphosphatase activity; F:phosphatidylinositol binding; F:ADP binding; P:defense response; P:signal transduction; P:metabolic process	0.9355	2.16033e-41
CL540.Contig1	cwf19-like protein 2	1780	C:nucleus; F:catalytic activity; P:mitotic recombination; P:mRNA export from nucleus; P:embryo sac egg cell differentiation; P:photomorphogenesis; P:embryo development ending in seed dormancy; P:seed germination; P:regulation of flower development; P:meristem structural organization; P:maintenance of meristem identity; P:seed dormancy process; P:sugar mediated signaling pathway; P:vegetative to r…	0.8095	0
CL5587.Contig1	wrky dna-binding protein 26	747	C:nucleus; F:sequence-specific DNA binding transcription factor activity; F:sequence-specific DNA binding; P:regulation of transcription, DNA-templated; P:cellular heat acclimation	0.801	5.66587e-87
CL5646.Contig1	family transposase	1426	C:nucleus; F:zinc ion binding	0.786	0
CL5684.Contig1	crooked neck-like protein 1	2071	C:nucleus; P:mRNA processing	0.9545	0
CL575.Contig2	inositol transporter 4	2056	C:plasma membrane; C:integral component of membrane; F:sugar:proton symporter activity; F:myo-inositol:proton symporter activity; P:myo-inositol transport; P:proton transport; P:transmembrane transport	0.927	0
CL5805.Contig3	60s ribosomal protein l7a-1	1035	C:nucleolus; C:vacuolar membrane; C:Golgi apparatus; C:plasmodesma; C:chloroplast; C:cytosolic large ribosomal subunit; F:structural constituent of ribosome; P:RNA methylation; P:translation; P:ribosome biogenesis	0.989	9.63308e-155
CL5805.Contig6	60s ribosomal protein l7a-2-like	1007	C:vacuolar membrane; C:Golgi apparatus; C:cytosolic large ribosomal subunit; F:structural constituent of ribosome; P:RNA methylation; P:translation; P:ribosome biogenesis	0.9665	9.98362e-156
CL5859.Contig1	saposin b domain-containing protein	991	C:lysosome; P:sphingolipid metabolic process; P:organelle organization; P:single-organism transport	0.7495	2.79593e-104
CL5907.Contig1	u4 u6 small nuclear ribonucleoprotein prp4-like protein	826	C:spliceosomal complex; C:nuclear speck; C:Cul4-RING E3 ubiquitin ligase complex; F:nucleotide binding; F:transferase activity; P:mitotic cell cycle; P:mRNA splicing, via spliceosome; P:karyogamy; P:cell fate determination; P:mitotic recombination; P:cell-cell signaling; P:embryo sac egg cell differentiation; P:photomorphogenesis; P:embryo development ending in seed dormancy; P:seed germination; …	0.797	5.70316e-82
CL5956.Contig1	probable receptor-like protein kinase at1g80640	1660	C:plasma membrane; F:protein serine/threonine kinase activity; F:ATP binding; P:protein phosphorylation	0.8685	0
CL6030.Contig2	transcription factor	798	C:nucleus; C:cytoplasm; F:sequence-specific DNA binding transcription factor activity; P:postreplication repair; P:regulation of transcription, DNA-templated; P:photoperiodism, flowering	0.804	8.11055e-57
CL6137.Contig2	homeobox-leucine zipper protein athb-14	3079	C:nucleus; F:sequence-specific DNA binding transcription factor activity; F:lipid binding; F:sequence-specific DNA binding; P:regulation of transcription, DNA-templated; P:sister chromatid cohesion; P:reciprocal meiotic recombination; P:cell adhesion; P:photomorphogenesis; P:seed germination; P:determination of bilateral symmetry; P:embryonic pattern specification; P:regulation of flower developm…	0.9375	0
CL6241.Contig1	eukaryotic peptide chain release factor gtp-binding subunit erf3a-like	2051	C:vacuole; C:cytosol; F:translation release factor activity; F:GTPase activity; F:GTP binding; P:GTP catabolic process; P:translational termination	0.923	0
CL6377.Contig1	formin-like protein 10	1724	C:plasma membrane; P:regionalization; P:anatomical structure morphogenesis; P:meristem development	0.6475	0
CL6398.Contig1	sh3 domain-containing protein	2293	C:nucleus; C:cytosol; C:plasma membrane; C:chloroplast	0.9345	0
CL6522.Contig1	f-box protein at5g52880-like	931	C:nucleus	0.7465	2.13726e-159
CL6533.Contig1	probable beta- -galactosyltransferase 9	1589	C:Golgi apparatus; C:integral component of membrane; F:galactosyltransferase activity; P:RNA splicing, via endonucleolytic cleavage and ligation; P:protein glycosylation; P:methionine biosynthetic process	0.928	0
CL658.Contig1	transcription factor iiia	963	C:nucleolus; C:cytoplasm; F:sequence-specific DNA binding transcription factor activity; F:5S rRNA binding; F:zinc ion binding; F:5S rDNA binding; P:regulation of transcription, DNA-templated; P:response to xenobiotic stimulus; P:positive regulation of cellular process	0.86	9.87504e-177
CL6585.Contig3	probable e3 ubiquitin-protein ligase log2	1183	C:cytoplasm; C:plasma membrane; F:ubiquitin-protein transferase activity; F:protein binding; F:zinc ion binding; P:protein ubiquitination; P:amino acid homeostasis	0.8515	1.11395e-107
CL6679.Contig1	glycine-rich cell wall structural	588	-	0.9414	1.88468e-11
CL6844.Contig2	asparaginyl-trna synthetase 2	1330	C:mitochondrion; C:chloroplast; F:asparagine-tRNA ligase activity; F:ATP binding; P:asparaginyl-tRNA aminoacylation	0.8795	0
CL6968.Contig1	core-2 i-branching beta- -n-acetylglucosaminyltransferase family protein	770	C:mitochondrion; C:membrane; F:acetylglucosaminyltransferase activity; P:circadian rhythm; P:metabolic process	0.939	1.10203e-129
CL6968.Contig2	core-2 i-branching beta- -n-acetylglucosaminyltransferase family protein	989	C:mitochondrion; C:membrane; F:acetylglucosaminyltransferase activity; P:circadian rhythm; P:metabolic process	0.951	8.42006e-92
CL7141.Contig1	kinesin-like protein kif19	1219	C:kinesin complex; C:microtubule; F:microtubule motor activity; F:ATP binding; F:microtubule binding; P:microtubule-based movement; P:metabolic process	0.771	0
CL7151.Contig1	squamosa promoter-binding-like protein 13a	1101	C:nucleus; F:DNA binding; F:sequence-specific DNA binding transcription factor activity; P:regulation of transcription, DNA-templated; P:anther development	0.7865	4.32187e-140
CL7151.Contig2	squamosa promoter-binding-like protein 13a	1077	C:nucleus; F:DNA binding	0.7365	1.52888e-129
CL7151.Contig3	squamosa promoter-binding-like protein 13a	1317	C:nucleus; F:DNA binding	0.7525	2.1064e-171
CL7151.Contig4	squamosa promoter-binding-like protein 13a	1053	C:nucleus; F:DNA binding	0.721	1.06762e-125
CL7151.Contig5	squamosa promoter-binding-like protein 13a	850	C:nucleus; F:DNA binding	0.688	8.93509e-80
CL7151.Contig6	squamosa promoter-binding-like protein 13a	1042	C:nucleus; F:DNA binding; F:sequence-specific DNA binding transcription factor activity; P:regulation of transcription, DNA-templated; P:anther development	0.7585	1.92521e-137
CL7151.Contig7	squamosa promoter-binding-like protein 13a	1258	C:nucleus; F:DNA binding; F:sequence-specific DNA binding transcription factor activity; P:regulation of transcription, DNA-templated; P:anther development	0.7375	3.39e-170
CL7306.Contig3	probable mediator of rna polymerase ii transcription subunit 26c isoform x1	1699	C:nucleus; C:cytosol; F:DNA binding; P:transcription, DNA-templated	0.7835	4.51575e-151
CL7494.Contig2	thump domain-containing protein 1 homolog	1312	C:nucleus; C:cytosol; F:RNA binding; P:RNA splicing, via endonucleolytic cleavage and ligation; P:DNA recombination; P:mRNA export from nucleus; P:meiotic nuclear division; P:methionine biosynthetic process; P:embryo sac egg cell differentiation; P:photomorphogenesis; P:embryo development ending in seed dormancy; P:seed germination; P:regulation of flower development; P:meristem structural organi…	0.827	0
CL754.Contig1	squamosa promoter-binding-like protein 15	526	C:nucleus; F:DNA binding; F:sequence-specific DNA binding transcription factor activity; P:regulation of transcription, DNA-templated; P:regulation of cell size; P:plant-type cell wall modification; P:pollen tube growth; P:vegetative to reproductive phase transition of meristem; P:regulation of cell proliferation; P:leaf development; P:anther development; P:regulation of leaf formation	0.746	2.41689e-56
CL754.Contig2	squamosa promoter-binding-like protein 15	499	C:nucleus; F:DNA binding	0.687	9.57037e-42
CL7646.Contig1	transcription factor sox-4 isoform x1	552	F:molecular_function; P:biological_process; P:anthocyanin-containing compound biosynthetic process; C:cellular_component	0.756	1.81923e-17
CL775.Contig1	af361586_1 at3g17900 meb5_12	2963	C:chloroplast	0.868	0
CL775.Contig2	af361586_1 at3g17900 meb5_12	2951	C:chloroplast	0.858	0
CL804.Contig4	trypsin-like protein	1530	F:catalytic activity; P:metabolic process	0.9725	0
CL8276.Contig1	multiple organellar rna editing factor 3	1630	C:mitochondrion; C:chloroplast; F:cobalt ion binding; P:mitochondrial RNA modification	0.8945	3.71967e-118
CL8348.Contig1	ethylene-responsive transcription factor erf094-like	237	C:nucleus; F:DNA binding; F:sequence-specific DNA binding transcription factor activity; P:transcription, DNA-templated; P:regulation of transcription, DNA-templated; P:response to ethylene; P:response to jasmonic acid; P:jasmonic acid and ethylene-dependent systemic resistance	0.84	5.92491e-08
CL8421.Contig1	d111 g-patch domain-containing protein	1629	C:nucleus; F:nucleic acid binding	0.8495	0
CL8421.Contig2	d111 g-patch domain-containing protein	1580	C:nucleus; F:nucleic acid binding	0.8435	0
CL8433.Contig2	myb family transcription factor	325	F:chromatin binding; F:DNA binding; P:regulation of transcription, DNA-templated; F:sequence-specific DNA binding transcription factor activity; C:nucleus; P:primary root development; P:transition metal ion transport; C:mitochondrion; F:histidine-tRNA ligase activity; P:cellular response to phosphate starvation; P:histidyl-tRNA aminoacylation; C:chloroplast	0.5982	1.61734e-40
CL8593.Contig2	kinase family protein	2379	C:nucleus; F:protein serine/threonine kinase activity; F:ATP binding; P:microtubule cytoskeleton organization; P:cytokinesis by cell plate formation; P:DNA methylation; P:methylation-dependent chromatin silencing; P:cell-cell signaling; P:virus induced gene silencing; P:regulation of flower development; P:production of ta-siRNAs involved in RNA interference; P:chromatin silencing by small RNA; P:…	0.8035	0
CL8622.Contig1	splicing factor 3a subunit 2	1103	C:spliceosomal complex; F:nucleic acid binding; F:zinc ion binding; P:protein maturation	0.9315	2.15783e-149
CL869.Contig1	homology with rna-binding proteins in meristematic tissue	1105	C:nucleus; F:nucleotide binding; F:RNA binding	0.878	3.058e-23
CL869.Contig2	glycine-rich rna-binding protein 8	866	C:cell wall; C:nucleolus; C:peroxisome; C:Golgi apparatus; C:cytosol; C:plasma membrane; C:plasmodesma; C:chloroplast; C:apoplast; F:nucleotide binding; F:RNA binding; F:protein kinase activity; F:cinnamoyl-CoA reductase activity; F:histone methyltransferase activity (H3-K4 specific); F:protein homodimerization activity; F:histone methyltransferase activity (H3-K36 specific); P:alternative mRNA s…	0.9555	9.07551e-51
CL869.Contig3	glycine-rich rna-binding protein 8	1155	C:cell wall; C:nucleolus; C:peroxisome; C:Golgi apparatus; C:cytosol; C:plasma membrane; C:plasmodesma; C:chloroplast; C:apoplast; F:nucleotide binding; F:RNA binding; F:protein kinase activity; F:cinnamoyl-CoA reductase activity; F:histone methyltransferase activity (H3-K4 specific); F:protein homodimerization activity; F:histone methyltransferase activity (H3-K36 specific); P:alternative mRNA s…	0.947	6.58077e-21
CL869.Contig4	glycine-rich rna-binding protein 8	831	C:cell wall; C:nucleolus; C:peroxisome; C:Golgi apparatus; C:cytosol; C:plasma membrane; C:plasmodesma; C:chloroplast; C:apoplast; F:nucleotide binding; F:RNA binding; F:protein kinase activity; F:cinnamoyl-CoA reductase activity; F:histone methyltransferase activity (H3-K4 specific); F:protein homodimerization activity; F:histone methyltransferase activity (H3-K36 specific); P:alternative mRNA s…	0.9555	1.39531e-51
CL869.Contig5	glycine-rich rna-binding protein 8	1120	C:cell wall; C:nucleolus; C:peroxisome; C:Golgi apparatus; C:cytosol; C:plasma membrane; C:plasmodesma; C:chloroplast; C:apoplast; F:nucleotide binding; F:RNA binding; F:protein kinase activity; F:cinnamoyl-CoA reductase activity; F:histone methyltransferase activity (H3-K4 specific); F:protein homodimerization activity; F:histone methyltransferase activity (H3-K36 specific); P:alternative mRNA s…	0.9565	1.52437e-21
CL869.Contig6	glycine-rich rna-binding protein 7	834	C:nucleus; C:mitochondrion; C:peroxisome; C:cytosol; C:plasmodesma; C:chloroplast; C:apoplast; F:nucleotide binding; F:double-stranded DNA binding; F:single-stranded DNA binding; F:mRNA binding; F:protein kinase activity; F:cinnamoyl-CoA reductase activity; F:protein homodimerization activity; F:carotenoid isomerase activity; P:alternative mRNA splicing, via spliceosome; P:gluconeogenesis; P:glyc…	0.986	1.05501e-47
CL869.Contig7	glycine-rich rna-binding protein 8	1137	C:cell wall; C:nucleolus; C:peroxisome; C:Golgi apparatus; C:cytosol; C:plasma membrane; C:plasmodesma; C:chloroplast; C:apoplast; F:nucleotide binding; F:RNA binding; F:protein kinase activity; F:cinnamoyl-CoA reductase activity; F:histone methyltransferase activity (H3-K4 specific); F:protein homodimerization activity; F:histone methyltransferase activity (H3-K36 specific); P:alternative mRNA s…	0.9095	9.96329e-22
CL869.Contig8	glycine-rich rna-binding protein grp1a-like	860	C:cell wall; C:nucleolus; C:peroxisome; C:Golgi apparatus; C:plasma membrane; C:plasmodesma; C:chloroplast; C:apoplast; F:nucleotide binding; F:RNA binding; P:alternative mRNA splicing, via spliceosome; P:response to cold; P:response to salt stress; P:response to abscisic acid; P:response to zinc ion; P:innate immune response	0.9465	2.36594e-45
CL8744.Contig1	PREDICTED: uncharacterized protein At1g04910-like	450	-	0.57	0.000145288
CL8744.Contig2	o-fucosyltransferase-like protein	448	C:endosome; C:trans-Golgi network; F:transferase activity, transferring glycosyl groups	0.9465	1.17775e-17
CL8807.Contig2	minichromosome maintenance protein 2	3309	C:nucleus; C:cytosol; C:MCM complex; F:DNA binding; F:DNA helicase activity; F:ATP binding; F:DNA-dependent ATPase activity; P:cytokinesis by cell plate formation; P:acetyl-CoA metabolic process; P:DNA unwinding involved in DNA replication; P:DNA replication initiation; P:regulation of DNA replication; P:DNA methylation; P:cell proliferation; P:nucleotide biosynthetic process; P:embryo developmen…	0.9265	0
CL8841.Contig2	core-2 i-branching beta- -n-acetylglucosaminyltransferase family protein	1696	C:extracellular region; C:membrane; F:acetylglucosaminyltransferase activity; P:metabolic process	0.869	0
CL887.Contig3	e3 ubiquitin-protein ligase rfwd3	919	C:nucleus; F:zinc ion binding	0.802	8.33706e-92
CL9215.Contig1	protein sel-1 homolog 2-like	2395	C:endoplasmic reticulum; C:membrane; P:ER to Golgi vesicle-mediated transport; P:ER-associated ubiquitin-dependent protein catabolic process; P:hyperosmotic salinity response	0.9285	0
CL935.Contig2	receptor-like protein kinase at4g00960	1720	C:nucleus; F:protein serine/threonine kinase activity; F:ATP binding; P:protein phosphorylation	0.885	0
CL9861.Contig4	prolyl oligopeptidase	2817	C:cytosol; C:chloroplast; F:serine-type endopeptidase activity; F:serine-type exopeptidase activity; P:proteolysis; P:cellulose biosynthetic process; P:Golgi vesicle transport	0.949	0
CL9922.Contig2	harpin-induced family protein	668	C:plasma membrane; C:plasmodesma	0.8505	2.04303e-101
Unigene10271	transcription factor tcp21	306	C:nucleus; F:sequence-specific DNA binding transcription factor activity; F:protein binding; P:MAPK cascade; P:protein targeting to membrane; P:response to bacterium; P:systemic acquired resistance, salicylic acid mediated signaling pathway; P:jasmonic acid mediated signaling pathway; P:leaf morphogenesis; P:regulation of hydrogen peroxide metabolic process; P:regulation of plant-type hypersensit…	0.8161	7.1979e-19
Unigene1060	rna recognition motif-containing protein	2498	C:nucleus; F:nucleotide binding; F:RNA binding; P:microtubule cytoskeleton organization	0.7545	0
Unigene10987	heavy metal p-type atpase	616	C:plasma membrane; C:integral component of membrane; F:copper ion binding; F:ATP binding; F:ATPase activity, coupled to transmembrane movement of ions, phosphorylative mechanism; F:cation-transporting ATPase activity; P:copper ion transport; P:metabolic process; P:response to zinc ion; P:detoxification of copper ion	0.983	8.08927e-123
Unigene11660	metal-nicotianamine transporter ysl1-like	366	C:plasma membrane; F:oligopeptide transporter activity; F:iron-nicotianamine transmembrane transporter activity; P:oligopeptide transport; P:response to iron ion; P:iron chelate transport; P:seed development; P:transmembrane transport	0.9545	7.23485e-25
Unigene12379	agenet domain-containing protein	562	C:nucleus; P:abscisic acid biosynthetic process	0.8535	7.73443e-111
Unigene12787	pentatricopeptide repeat-containing protein at4g20740	584	C:mitochondrion	0.8005	1.51625e-117
Unigene13543	eda8 mee46	618	P:megagametogenesis; P:response to abiotic stimulus; P:embryo development ending in seed dormancy; P:response to organic substance; P:single-organism cellular process; P:leaf development; P:regulation of cellular process; P:response to oxygen-containing compound	0.6741	1.32118e-78
Unigene13751	downstream target of agl15-4	595	C:chloroplast; F:oxidoreductase activity	0.793	1.60686e-77
Unigene14097	f-box lrr-repeat protein 17	523	C:male germ cell nucleus; C:chloroplast; C:SCF ubiquitin ligase complex; F:ubiquitin-protein transferase activity; F:protein binding; P:DNA-dependent DNA replication; P:pollen development; P:embryo development ending in seed dormancy; P:SCF-dependent proteasomal ubiquitin-dependent protein catabolic process; P:generative cell mitosis	0.769	8.56689e-40
Unigene1450	protein phr1-like 1	485	C:nucleus; F:DNA binding; F:sequence-specific DNA binding transcription factor activity	0.754	1.24556e-74
Unigene1482	homology with rna-binding proteins in meristematic tissue	1112	C:nucleus; C:mitochondrion; C:peroxisome; C:cytosol; C:plasmodesma; C:chloroplast; C:apoplast; F:nucleotide binding; F:double-stranded DNA binding; F:single-stranded DNA binding; F:mRNA binding; F:protein kinase activity; F:cinnamoyl-CoA reductase activity; F:protein homodimerization activity; F:carotenoid isomerase activity; P:alternative mRNA splicing, via spliceosome; P:gluconeogenesis; P:glyc…	0.92	2.07448e-21
Unigene14944	pentatricopeptide repeat-containing protein mitochondrial-like	1465	C:nucleus; C:mitochondrion; C:cytosol; P:negative regulation of abscisic acid-activated signaling pathway; P:seed germination; P:regulation of seed germination	0.839	0
Unigene15146	rna-binding-related protein	551	C:nucleus	0.788	2.87542e-25
Unigene15371	nuclear factor no vein	839	C:nucleus; C:cytoplasm; F:ATP binding; P:cell fate specification; P:embryo development ending in seed dormancy; P:auxin polar transport; P:leaf vascular tissue pattern formation; P:stem cell maintenance; P:root development	0.738	5.15818e-175
Unigene15471	pentatricopeptide repeat-containing protein at2g01740	963	C:mitochondrion	0.817	0
Unigene1614	trihelix transcription factor gt-2-like	454	F:transcription regulatory region DNA binding; P:regulation of transcription, DNA-templated	0.7075	7.3509e-53
Unigene16165	myb family transcription factor	553	F:DNA binding; F:chromatin binding	0.6525	3.36558e-77
Unigene16565	disease resistance protein at4g11170	478	F:ATP binding; F:nucleoside-triphosphatase activity; F:ADP binding; P:defense response; P:signal transduction; P:metabolic process	0.898	1.23508e-50
Unigene17598	p-loop containing nucleoside triphosphate hydrolases superfamily protein	930	C:intracellular part	0.66	2.13854e-68
Unigene17858	probable wrky transcription factor 42	244	C:nucleus; F:sequence-specific DNA binding transcription factor activity; F:sequence-specific DNA binding; P:negative regulation of transcription, DNA-templated	0.9595	6.85283e-29
Unigene1816	protein light-dependent short hypocotyls 7-like	1214	C:nucleus; P:cytokinin biosynthetic process	0.8765	5.45779e-92
Unigene18892	mediator of rna polymerase ii transcription subunit 34	920	C:mediator complex; F:nucleic acid binding; F:protein binding; F:ATP binding; F:four-way junction helicase activity; F:ATP-dependent 3'-5' DNA helicase activity; P:mitotic cell cycle; P:ATP catabolic process; P:DNA replication; P:DNA repair; P:DNA recombination; P:RNA processing; P:glucuronoxylan metabolic process; P:DNA duplex unwinding; P:xylan biosynthetic process	0.8535	1.97462e-113
Unigene19278	pentatricopeptide repeat-containing protein chloroplastic	235	C:mitochondrion	0.837	8.14708e-38
Unigene20146	u-box domain-containing protein 7-like	592	C:chloroplast	0.849	9.88028e-61
Unigene20150	wall-associated receptor kinase-like 20	738	F:MAP kinase kinase kinase activity; F:ATP binding; F:polysaccharide binding; P:MAPK cascade; P:activation of MAPKK activity; P:protein phosphorylation	0.937	8.16108e-138
Unigene20271	glycosyl transferase family 1 protein	1569	C:extracellular region; C:endoplasmic reticulum membrane; F:transferase activity, transferring glycosyl groups; P:protein N-linked glycosylation; P:oligosaccharide-lipid intermediate biosynthetic process; P:response to osmotic stress; P:response to abscisic acid; P:plant-type cell wall biogenesis	0.9315	0
Unigene21059	protein chloroplastic-like	2267	C:nucleus; C:chloroplast outer membrane; P:rRNA processing; P:chloroplast relocation; P:thylakoid membrane organization; P:photosystem II assembly; P:regulation of protein dephosphorylation; P:transcription from plastid promoter; P:positive regulation of transcription, DNA-templated	0.8855	0
Unigene21514	mitochondrial glycoprotein family protein	563	C:mitochondrial matrix	0.791	9.32392e-77
Unigene21534	homology with rna-binding proteins in meristematic tissue	1129	C:nucleus; C:mitochondrion; C:peroxisome; C:cytosol; C:plasmodesma; C:chloroplast; C:apoplast; F:nucleotide binding; F:double-stranded DNA binding; F:single-stranded DNA binding; F:mRNA binding; F:protein kinase activity; F:cinnamoyl-CoA reductase activity; F:protein homodimerization activity; F:carotenoid isomerase activity; P:alternative mRNA splicing, via spliceosome; P:gluconeogenesis; P:glyc…	0.92	2.16614e-21
Unigene21775	probable protein phosphatase 2c 22	1576	C:nucleus; C:cytosol; F:protein serine/threonine phosphatase activity; F:metal ion binding; P:protein dephosphorylation; P:regulation of defense response to virus	0.873	0
Unigene22088	dna-binding protein escarola	1056	C:nucleus	0.843	9.81558e-143
Unigene22194	gyf domain-containing protein	2775	C:chloroplast; P:response to abscisic acid	0.7125	0
Unigene22449	probable leucine-rich repeat receptor-like protein kinase imk3	757	C:plasma membrane; C:integral component of membrane; F:protein serine/threonine kinase activity; F:ATP binding; P:cell fate specification; P:protein phosphorylation; P:transmembrane receptor protein tyrosine kinase signaling pathway; P:petal formation; P:sepal formation	0.768	8.01617e-95
Unigene22725	calponin homology domain-containing protein ddb_g0272472-like	3485	C:nucleus; C:vacuole; C:cytosol; C:plasma membrane	0.737	0
Unigene23479	formin-like protein 14	1784	C:spindle; C:phragmoplast; C:preprophase band; F:microtubule binding; F:actin filament binding; P:actin filament organization; P:microsporogenesis	0.9225	0
Unigene23733	calponin homology domain-containing protein ddb_g0272472-like	1239	C:nucleus; C:vacuolar membrane; C:cytoskeleton; C:chloroplast; F:protein binding; P:regulation of protein import into nucleus	0.7545	2.68423e-171
Unigene24175	homeobox-leucine zipper protein athb-4-like isoform x1	605	C:nucleus; C:plasmodesma; F:DNA binding; F:sequence-specific DNA binding transcription factor activity; P:regulation of transcription, DNA-templated; P:shade avoidance; P:response to hormone; P:response to far red light	0.7245	2.22684e-40
Unigene24311	dna repair helicase uvh6	2442	C:nucleus; F:DNA binding; F:ATP-dependent DNA helicase activity; F:protein binding; F:ATP binding; P:RNA splicing, via endonucleolytic cleavage and ligation; P:double-strand break repair via homologous recombination; P:ATP catabolic process; P:nucleotide-excision repair; P:transcription from RNA polymerase II promoter; P:protein folding; P:response to UV; P:response to high light intensity; P:res…	0.9645	0
Unigene25020	transcriptional elongation regulator miniyo	1334	C:nucleus; F:Rho guanyl-nucleotide exchange factor activity; F:transferase activity; P:isoprenoid biosynthetic process; P:cell differentiation; P:positive regulation of Rho GTPase activity	0.823	0
Unigene25124	ribosome production factor 2 homolog	1438	C:nucleolus; C:cytosol; P:RNA methylation	0.9325	0
Unigene25173	embryogenesis-associated protein emb8-like	1140	F:molecular_function; P:biological_process	0.894	0
Unigene25362	cleavage and polyadenylation specificity factor cpsf30-like	671	C:mRNA cleavage and polyadenylation specificity factor complex; F:RNA binding; F:endoribonuclease activity; F:calmodulin binding; F:metal ion binding; P:mitotic cell cycle; P:mRNA polyadenylation; P:response to oxidative stress; P:RNA phosphodiester bond hydrolysis, endonucleolytic; P:regulation of mRNA polyadenylation	0.9285	2.49627e-115
Unigene25580	wd and tetratricopeptide repeats protein 1-like	1727	C:cytoplasm; C:plasma membrane; C:plasmodesma; C:Cul4-RING E3 ubiquitin ligase complex; F:nucleotide binding; P:nuclear-transcribed mRNA catabolic process; P:methylation-dependent chromatin silencing; P:sister chromatid cohesion; P:gravitropism; P:glucuronoxylan metabolic process; P:RNA interference; P:chromatin silencing by small RNA; P:meiotic chromosome segregation; P:xylan biosynthetic process	0.8885	0
Unigene25968	hmg (high mobility group) box protein	638	C:nucleus; F:DNA binding; F:sequence-specific DNA binding transcription factor activity; P:microtubule cytoskeleton organization; P:cytokinesis by cell plate formation; P:acetyl-CoA metabolic process; P:regulation of transcription, DNA-templated; P:cell proliferation; P:response to cyclopentenone; P:histone phosphorylation; P:regulation of cell proliferation	0.8595	8.79575e-63
Unigene25992	wat1-related protein at1g70260	558	C:membrane	0.97	2.65409e-74
Unigene26020	nac1	519	C:nucleus; F:DNA binding; F:sequence-specific DNA binding transcription factor activity; P:regulation of transcription, DNA-templated; P:auxin-activated signaling pathway; P:primary shoot apical meristem specification; P:lateral root development	0.7855	1.33353e-50
Unigene26627	neurogenic protein mastermind-like	1929	C:chromosome; C:nucleolus; C:chloroplast stroma; C:chloroplast envelope; P:response to reactive oxygen species; P:DNA mediated transformation; P:regulation of gene expression; P:cellular metabolic process; P:primary metabolic process; P:organic substance metabolic process	0.7305	5.11078e-85
Unigene26985	carbohydrate-binding x8 domain-containing protein	948	C:plasma membrane	0.8675	6.58627e-67
Unigene27169	calcium-transporting atpase plasma membrane-type	359	C:plasma membrane; C:plasmodesma; C:integral component of membrane; F:calcium-transporting ATPase activity; F:calmodulin binding; F:ATP binding; F:metal ion binding; P:cellular zinc ion homeostasis; P:metabolic process; P:response to nematode; P:inflorescence morphogenesis; P:calcium ion transmembrane transport	0.925	1.85615e-34
Unigene27956	ferrochelatase 1	1873	C:nucleus; C:mitochondrion; C:chloroplast; F:ferrochelatase activity; F:protein binding; F:kinase activity; P:regulation of transcription, DNA-templated; P:protein targeting to membrane; P:heme biosynthetic process; P:response to oxidative stress; P:response to wounding; P:regulation of plant-type hypersensitive response; P:methylglyoxal catabolic process to D-lactate; P:endoplasmic reticulum unf…	0.8845	0
Unigene28178	cbl-interacting serine threonine-protein kinase 9	738	C:cytoplasm; C:plasma membrane; F:protein serine/threonine kinase activity; F:protein binding; F:ATP binding; P:protein phosphorylation; P:signal transduction; P:response to cold; P:response to wounding; P:response to salt stress; P:response to mannitol; P:regulation of potassium ion transport; P:cellular response to potassium ion starvation; P:potassium ion homeostasis	0.965	5.4481e-58
Unigene28372	letm1 and ef-hand domain-containing protein mitochondrial	2047	C:mitochondrion; C:integral component of membrane; F:calcium ion binding	0.934	0
Unigene28552	formin-like protein 7	2042	C:nucleus; C:plasma membrane; F:actin binding	0.9085	0
Unigene28746	ribosome biogenesis protein bms1 homolog	1214	C:nucleus; F:GTPase activity; F:GTP binding; P:GTP catabolic process; P:mRNA export from nucleus; P:protein import into nucleus; P:ribosome biogenesis	0.8445	1.58203e-89
Unigene2885	partial	363	C:plasma membrane; F:intracellular cAMP activated cation channel activity; F:inward rectifier potassium channel activity; F:calcium channel activity; F:calmodulin binding; F:cyclic nucleotide binding; P:nitric oxide mediated signal transduction; P:plant-type hypersensitive response; P:calcium ion transmembrane transport; P:potassium ion transmembrane transport	0.995	5.74994e-64
Unigene28908	homeobox-leucine zipper protein athb-9	2924	C:nucleus; F:sequence-specific DNA binding transcription factor activity; F:protein binding; F:lipid binding; F:sequence-specific DNA binding; P:regulation of transcription, DNA-templated; P:sister chromatid cohesion; P:reciprocal meiotic recombination; P:cell adhesion; P:photomorphogenesis; P:seed germination; P:determination of bilateral symmetry; P:embryonic pattern specification; P:regulation…	0.946	0
Unigene28910	homeobox-leucine zipper protein athb-9	2989	C:nucleus; F:sequence-specific DNA binding transcription factor activity; F:protein binding; F:lipid binding; F:sequence-specific DNA binding; P:regulation of transcription, DNA-templated; P:sister chromatid cohesion; P:reciprocal meiotic recombination; P:cell adhesion; P:photomorphogenesis; P:seed germination; P:determination of bilateral symmetry; P:embryonic pattern specification; P:regulation…	0.946	0
Unigene28911	homeobox-leucine zipper protein athb-9	2941	C:nucleus; F:sequence-specific DNA binding transcription factor activity; F:protein binding; F:lipid binding; F:sequence-specific DNA binding; P:regulation of transcription, DNA-templated; P:sister chromatid cohesion; P:reciprocal meiotic recombination; P:cell adhesion; P:photomorphogenesis; P:seed germination; P:determination of bilateral symmetry; P:embryonic pattern specification; P:regulation…	0.9455	0
Unigene28976	auxin signaling f-box 3	748	C:nucleus; C:vacuolar membrane; F:ubiquitin-protein transferase activity; F:auxin binding; P:response to molecule of bacterial origin; P:signal transduction; P:stomatal complex morphogenesis; P:pollen maturation; P:stamen development	0.9375	6.29955e-112
Unigene29127	core-2 i-branching beta- -n-acetylglucosaminyltransferase family protein	1943	C:extracellular region; C:membrane; F:acetylglucosaminyltransferase activity; P:metabolic process	0.869	0
Unigene29327	fucosyltransferase-like protein	368	C:endosome; C:trans-Golgi network; C:integral component of membrane; C:Golgi cisterna membrane; F:fucosyltransferase activity; P:protein glycosylation; P:fucosylation	0.843	4.69886e-65
Unigene29774	e3 ubiquitin-protein ligase sinat2	607	C:nucleus; F:ubiquitin-protein transferase activity; F:protein binding; F:zinc ion binding; F:ligase activity; P:ubiquitin-dependent protein catabolic process; P:multicellular organismal development; P:protein ubiquitination	0.7585	1.81465e-13
Unigene30158	homeobox-leucine zipper protein athb-14	211	C:nucleus; F:sequence-specific DNA binding transcription factor activity; F:lipid binding; F:sequence-specific DNA binding; P:regulation of transcription, DNA-templated; P:sister chromatid cohesion; P:reciprocal meiotic recombination; P:cell adhesion; P:photomorphogenesis; P:seed germination; P:determination of bilateral symmetry; P:embryonic pattern specification; P:regulation of flower developm…	0.939	1.28842e-26
Unigene30989	at1g04360	1127	C:nucleus; F:zinc ion binding	0.825	0
Unigene31173	protein yls9	832	F:molecular_function; P:biological_process; C:cellular_component	0.784	8.53559e-142
Unigene31278	protein chloroplastic	1872	C:chloroplast	0.787	0
Unigene31408	tata-binding protein-associated factor 2n	256	C:extracellular region; C:cytosol; C:plant-type cell wall; C:plasmodesma; F:nucleic acid binding	0.91	5.58101e-24
Unigene32177	methyl- -binding domain-containing protein 9-like	614	C:nucleus; C:plasmodesma; F:histone acetyltransferase activity; F:methyl-CpG binding; F:histone binding; F:metal ion binding; P:regulation of transcription, DNA-templated; P:cell adhesion; P:embryo development ending in seed dormancy; P:trichome morphogenesis; P:secondary shoot formation; P:histone H3 acetylation; P:histone H4 acetylation; P:actin nucleation; P:photoperiodism, flowering; P:root h…	0.752	2.06003e-109
Unigene33450	Uncharacterized protein TCM_043123	493	-	0.61	0.000466564
Unigene34741	retroelement pol polyprotein	447	F:nucleic acid binding; F:zinc ion binding; P:DNA integration	0.8015	1.79281e-67
Unigene34872	squamosa promoter-binding-like protein 9	246	C:nucleus; F:DNA binding; F:sequence-specific DNA binding transcription factor activity; P:regulation of transcription, DNA-templated; P:vegetative to reproductive phase transition of meristem; P:leaf development; P:anther development; P:regulation of leaf formation	0.8695	9.62087e-23
Unigene34873	phytochrome e	509	C:membrane; F:phosphorelay sensor kinase activity; F:ATP binding; F:G-protein coupled photoreceptor activity; F:protein homodimerization activity; P:phosphorelay signal transduction system; P:methylation-dependent chromatin silencing; P:transcription, DNA-templated; P:detection of visible light; P:red, far-red light phototransduction; P:regulation of proton transport; P:RNA interference; P:protei…	0.955	3.88249e-107
Unigene36306	disease resistance protein at4g11170 isoform x2	210	C:chloroplast; F:ATP binding; F:nucleoside-triphosphatase activity; F:ADP binding; P:defense response; P:signal transduction; P:metabolic process	0.902	3.0364e-32
Unigene3675	laccase 17	492	C:apoplast; F:copper ion binding; F:hydroquinone:oxygen oxidoreductase activity; P:lignin biosynthetic process; P:plant-type cell wall biogenesis; P:glucuronoxylan metabolic process; P:xylan biosynthetic process; P:lignin catabolic process; P:oxidation-reduction process	0.9355	2.41305e-102
Unigene4672	formin-like protein 11	481	C:extracellular region; F:actin binding; P:petal formation; P:sepal formation	0.802	2.26136e-58
Unigene471	nuclease harbi1	775	C:nucleus; P:pyrimidine ribonucleotide biosynthetic process	0.9595	7.1842e-95
Unigene495	aluminum-activated malate transporter 9	2072	C:plant-type vacuole membrane; F:anion channel activity; P:malate transport	0.8495	0
Unigene5009	phosphatidylserine decarboxylase proenzyme mitochondrial	202	C:mitochondrion; F:phosphatidylserine decarboxylase activity; P:phospholipid biosynthetic process	0.8233	3.57065e-14
Unigene512	cold shock domain protein 3	1125	C:nucleus; C:cytoplasm; F:double-stranded DNA binding; F:single-stranded DNA binding; F:RNA binding; F:zinc ion binding; P:regulation of transcription, DNA-templated; P:response to water deprivation; P:cold acclimation; P:response to salt stress; P:RNA secondary structure unwinding; P:DNA duplex unwinding	0.723	3.61174e-86
Unigene6000	protein	483	C:cytoplasm; F:transferase activity; P:tRNA processing; F:sulfurtransferase activity; P:response to desiccation; P:hyperosmotic response; P:response to heat	0.521	2.23931e-12
Unigene6222	dead-box atp-dependent rna helicase mitochondrial	1508	C:mitochondrion; C:chloroplast; F:nucleic acid binding; F:RNA helicase activity; F:ATP binding; P:metabolic process; P:plasmodesma organization; P:embryo development ending in seed dormancy; P:plasmodesmata-mediated intercellular transport	0.8665	0
Unigene6544	leucine-rich repeat family protein	247	-	0.821	3.3262e-15
Unigene7872	ac006551_24very retrotransposon reverse transcriptase	457	-	0.64	1.62208e-11
Unigene8227	ww domain-containing protein	1687	C:nucleus	0.8375	1.95571e-157
Unigene848	serine threonine-protein kinase srk2a	1102	C:nucleus; C:cytosol; C:membrane; F:protein serine/threonine kinase activity; F:protein binding; F:ATP binding; F:phosphatidic acid binding; P:protein phosphorylation; P:ubiquitin-dependent protein catabolic process; P:response to salt stress; P:response to abscisic acid; P:regulation of circadian rhythm; P:primary root development	0.9845	0
Unigene9177	floral homeotic protein hua1	1871	C:nucleus; F:RNA binding; F:metal ion binding; P:cell fate determination; P:regulation of transcription, DNA-templated	0.8565	0
Unigene9460	nac domain containing protein 75	224	C:nucleus; F:sequence-specific DNA binding transcription factor activity; F:transcription regulatory region DNA binding; P:regulation of transcription, DNA-templated; P:multicellular organismal development	0.8775	2.16632e-30
FD951003	serine threonine-protein kinase srk2f	577	C:nucleus; C:cytosol; F:protein serine/threonine kinase activity; F:ATP binding; P:protein phosphorylation; P:response to salt stress	0.8505	1.41441e-25
FD952095	protein fantastic four 2-like	852	C:nucleus; P:regulation of meristem growth	0.844	5.10472e-65
FD952849	tubulin beta-6 chain	753	C:cell wall; C:Golgi apparatus; C:cytosol; C:microtubule; C:plasma membrane; C:plasmodesma; C:chloroplast stroma; C:apoplast; F:GTPase activity; F:structural constituent of cytoskeleton; F:GTP binding; P:polysaccharide biosynthetic process; P:acetyl-CoA metabolic process; P:gluconeogenesis; P:glycolytic process; P:GTP catabolic process; P:water transport; P:hyperosmotic response; P:cytoskeleton o…	0.984	2.97416e-116
FD950463	maternal effect embryo arrest 14 protein	716	C:nucleus; C:chloroplast; P:embryo development ending in seed dormancy; P:defense response to fungus	0.829	5.75375e-91
FD953943	tubulin beta-6 chain	617	C:Golgi apparatus; C:microtubule; C:plasma membrane; F:GTPase activity; F:structural constituent of cytoskeleton; F:GTP binding; P:polysaccharide biosynthetic process; P:acetyl-CoA metabolic process; P:gluconeogenesis; P:glycolytic process; P:GTP catabolic process; P:water transport; P:hyperosmotic response; P:cytoskeleton organization; P:microtubule-based process; P:Golgi organization; P:respons…	0.984	2.3992e-77
FD956306	ring-h2 finger protein atl5	735	C:nucleolus; C:vacuole; C:Golgi apparatus; C:plasma membrane; C:chloroplast; C:cytosolic large ribosomal subunit; F:structural constituent of ribosome; F:5S rRNA binding; F:zinc ion binding; P:RNA methylation; P:translation; P:protein complex assembly; P:nucleocytoplasmic transport; P:cell proliferation; P:pyrimidine ribonucleotide biosynthetic process; P:response to cytokinin; P:adaxial/abaxial …	0.755	3.0609e-83
FD955064	probable protein phosphatase 2c 69	731	C:apoplast; F:protein serine/threonine phosphatase activity; F:metal ion binding; P:protein dephosphorylation; P:plant-type cell wall modification; P:pollen tube growth	0.9425	1.18156e-115
FD954100	altered inheritance rate of mitochondria protein 25-like	654	C:mitochondrion; C:plastid	0.6955	9.04984e-80
FD956405	formin-like protein 1	695	C:cell wall; C:nucleus; C:plasma membrane; F:actin filament binding; P:polysaccharide biosynthetic process; P:multidimensional cell growth; P:cell tip growth; P:regulation of hormone levels; P:anthocyanin accumulation in tissues in response to UV light; P:actin nucleation; P:root hair elongation; P:barbed-end actin filament capping; P:cell wall organization	0.723	5.7962e-83
FD956099	protein phr1-like 1	621	C:nucleus; F:DNA binding; F:sequence-specific DNA binding transcription factor activity	0.754	1.42809e-71
FD958153	PREDICTED: uncharacterized protein LOC103858579	519	C:nucleus	0.828	1.6037e-19
FD956266	probable phytol kinase chloroplastic	644	C:nucleus; C:chloroplast; C:membrane; F:phosphatidate cytidylyltransferase activity; F:CTP:2-trans,-6-trans-farnesol kinase activity; F:geraniol kinase activity; F:geranylgeraniol kinase activity; P:phospholipid biosynthetic process; P:response to abscisic acid; P:vegetative to reproductive phase transition of meristem; P:farnesol metabolic process; P:protein desumoylation; P:carpel development; …	0.8635	5.78515e-113
Rsa#S41974948	transcription factor aig1-like	872	F:protein dimerization activity; P:anthocyanin-containing compound biosynthetic process; P:cellular response to phosphate starvation; P:root hair cell development	0.745	2.73891e-84
Rsa#S41976266	transcription repressor ofp12-like	746	C:nucleus; P:negative regulation of transcription, DNA-templated	0.7765	6.92957e-50
Rsa#S41976649	dof zinc finger protein	874	C:nucleus; F:DNA binding; F:sequence-specific DNA binding transcription factor activity; P:regulation of transcription, DNA-templated	0.897	3.59718e-86
Rsa#S41978503	f-box protein at5g52880-like	742	C:nucleus	0.7615	1.28393e-125
Rsa#S41979156	transcription factor spl	763	C:nucleus; F:sequence-specific DNA binding transcription factor activity; F:protein binding; P:anther development	0.6565	8.39943e-106
Rsa#S41981004	peptidyl-prolyl cis-trans isomerase cyp57	925	C:nucleus; C:plasmodesma; F:peptidyl-prolyl cis-trans isomerase activity; P:protein peptidyl-prolyl isomerization; P:protein folding; P:protein targeting to vacuole; P:response to heat; P:response to high light intensity; P:response to endoplasmic reticulum stress; P:response to hydrogen peroxide	0.794	1.43758e-93
Rsa#S41981407	heat stress transcription factor a-7a-like	842	C:nucleus; F:sequence-specific DNA binding transcription factor activity; F:sequence-specific DNA binding; P:regulation of transcription, DNA-templated; P:protein folding; P:response to heat; P:response to high light intensity; P:regulation of cellular protein metabolic process; P:response to hydrogen peroxide	0.8765	6.60339e-132
Rsa#S41982434	cytochrome p450 705a5-like	646	F:monooxygenase activity; F:iron ion binding; F:oxidoreductase activity, acting on paired donors, with incorporation or reduction of molecular oxygen; F:heme binding; P:oxidation-reduction process	0.8265	4.06044e-65
Rsa#S41984780	starch synthase chloroplastic amyloplastic-like	791	P:glucan biosynthetic process; P:biosynthetic process; F:starch synthase activity	0.779	4.12335e-74
Rsa#S41986246	pra1 family protein h	764	P:vesicle-mediated transport	0.8255	7.96601e-49
Rsa#S41988385	auxin signaling f-box 1	794	C:nuclear SCF ubiquitin ligase complex; P:response to molecule of bacterial origin; P:response to auxin; P:pollen maturation; P:stamen development	0.9335	5.67226e-138
Rsa#S41988442	rpm1-interacting protein 4-like	793	C:nucleus	0.748	1.25839e-47
Rsa#S41990256	transcriptional elongation regulator miniyo	871	C:nucleus; P:cell differentiation	0.7985	2.41007e-87
Rsa#S41993261	rpm1-interacting protein 4-like	742	C:nucleus; P:response to nitrate	0.695	4.84826e-38
Rsa#S41997187	rna-directed dna methylation 4-like	859	C:nucleus; F:sequence-specific DNA binding transcription factor activity; P:DNA methylation; P:chromatin silencing; P:post-embryonic development	0.786	1.71307e-88
Rsa#S41997500	serine arginine-rich sc35-like splicing factor scl33	952	F:nucleotide binding; F:nucleic acid binding	0.936	4.02115e-31
Rsa#S41997654	ubiquitin-40s ribosomal protein s27a-2	694	C:Golgi apparatus; C:plasma membrane; C:plasmodesma; C:cytosolic small ribosomal subunit; F:structural constituent of ribosome; P:chromatin silencing; P:translation; P:nucleotide biosynthetic process; P:protein ubiquitination involved in ubiquitin-dependent protein catabolic process; P:histone H3-K9 methylation; P:plant-type cell wall cellulose metabolic process; P:cell wall pectin metabolic proc…	0.9755	2.71919e-88
Rsa#S41998606	60s ribosomal protein l36-2	817	C:vacuolar membrane; C:cytosolic large ribosomal subunit; F:structural constituent of ribosome; P:translation	0.9655	1.28665e-65
Rsa#S42008451	basic endochitinase chb4-like	832	C:apoplast; F:chitinase activity; F:chitin binding; P:respiratory burst involved in defense response; P:carbohydrate metabolic process; P:chitin catabolic process; P:response to chitin; P:proline transport; P:cell wall macromolecule catabolic process	0.938	1.39882e-136
Rsa#S42010504	transcription factor tcp15-like	741	C:nucleus; F:sequence-specific DNA binding transcription factor activity; F:protein binding; P:MAPK cascade; P:protein targeting to membrane; P:circadian rhythm; P:cell proliferation; P:response to bacterium; P:response to cytokinin; P:systemic acquired resistance, salicylic acid mediated signaling pathway; P:jasmonic acid mediated signaling pathway; P:leaf morphogenesis; P:inflorescence developm…	0.851	3.10733e-98
Rsa#S42012060	farnesylated protein 3	753	C:nucleus; C:plasma membrane; F:transition metal ion binding; P:virus induced gene silencing; P:vegetative phase change; P:cellular transition metal ion homeostasis	0.944	1.115e-65
Rsa#S42012443	vq motif-containing protein	688	C:nucleus	0.8295	8.40447e-60
Rsa#S42013513	binding partner of acd11 1	830	C:nucleus; F:nucleotide binding; F:nucleic acid binding; F:protein binding; P:response to cytokinin; P:vesicle-mediated transport	0.909	1.93447e-124
Rsa#S42014176	chloroplastic group iia intron splicing facilitator chloroplastic-like	896	F:RNA binding	0.928	2.51488e-108
Rsa#S42016265	calponin homology domain-containing protein ddb_g0272472-like	758	C:nucleus; C:vacuolar membrane; C:cytoskeleton; C:chloroplast; F:protein binding; P:regulation of protein import into nucleus	0.7835	4.59115e-42
Rsa#S42021250	auxin signaling f-box 2	810	C:nucleus; C:vacuolar membrane; F:ubiquitin-protein transferase activity; F:auxin binding; P:response to molecule of bacterial origin; P:signal transduction; P:stomatal complex morphogenesis; P:pollen maturation; P:stamen development	0.9565	7.50063e-143
Rsa#S42021405	nucleotide-diphospho-sugar transferase family protein	863	C:chloroplast	0.942	8.17056e-136
Rsa#S42022381	trihelix transcription factor gt-2-like	736	C:nucleus; F:chromatin binding; F:sequence-specific DNA binding transcription factor activity; F:transcription regulatory region DNA binding; P:regulation of transcription, DNA-templated	0.771	1.40204e-65
Rsa#S42023149	maternal effect embryo arrest 14 protein	843	C:nucleus; C:chloroplast; P:embryo development ending in seed dormancy; P:defense response to fungus	0.8365	1.59196e-71
Rsa#S42023233	glycine-rich protein	686	C:extracellular region	0.922	2.07552e-30
Rsa#S42023881	general transcription factor iie subunit 1-like	829	C:transcription factor TFIIE complex; F:sequence-specific DNA binding; P:RNA splicing, via endonucleolytic cleavage and ligation; P:nuclear-transcribed mRNA catabolic process; P:transcription initiation from RNA polymerase II promoter; P:protein N-linked glycosylation; P:regulation of mitotic cell cycle; P:vernalization response; P:photoperiodism, flowering	0.784	9.72199e-76
Rsa#S42023954	squamosa promoter-binding-like protein 3	649	C:nucleus; F:DNA binding; F:sequence-specific DNA binding transcription factor activity; P:response to brassinosteroid; P:plant-type cell wall modification; P:pollen tube growth; P:post-embryonic morphogenesis; P:positive regulation of flower development; P:vegetative to reproductive phase transition of meristem; P:inflorescence development; P:regulation of vegetative phase change; P:ovule develo…	0.821	1.57585e-58
Rsa#S42024617	e3 ubiquitin-protein ligase orthrus 2-like	741	C:nucleus; C:chromocenter; F:chromatin binding; F:ubiquitin-protein transferase activity; F:zinc ion binding; F:methyl-CpG binding; F:double-stranded methylated DNA binding; F:methyl-CpNpG binding; F:methyl-CpNpN binding; F:histone binding; P:vegetative to reproductive phase transition of meristem; P:DNA methylation on cytosine within a CG sequence; P:protein ubiquitination; P:pericentric heteroc…	0.8255	1.25891e-59
Rsa#S42024665	progesterone 5-beta-reductase	878	C:cytosol; F:succinate dehydrogenase activity; F:3-beta-hydroxy-delta5-steroid dehydrogenase activity; F:enone reductase activity; F:3-oxo-5-beta-steroid 4-dehydrogenase activity; P:steroid metabolic process; P:response to wounding; P:xylem and phloem pattern formation; P:oxidation-reduction process	0.92	2.38015e-153
Rsa#S42024684	chaperone protein dnaj 16-like	765	C:nucleus; C:Golgi stack; C:plasma membrane; F:protein binding; P:protein folding; P:response to abscisic acid; P:cellulose biosynthetic process; P:response to cadmium ion; P:Golgi vesicle transport	0.96	4.81114e-69
Rsa#S42025680	defective in exine formation protein dex1	725	C:extracellular region; C:endoplasmic reticulum; C:membrane; F:calcium ion binding; P:pollen wall assembly	0.963	1.88874e-110
Rsa#S42025834	crooked neck-like protein 1	799	C:nucleus; P:mRNA processing	0.9045	3.88923e-83
Rsa#S42026112	homeodomain-like protein	747	C:nucleus; F:transcription regulatory region sequence-specific DNA binding; F:sequence-specific DNA binding transcription factor activity; P:transcription, DNA-templated; P:response to water deprivation; P:response to blue light; P:negative regulation of abscisic acid-activated signaling pathway; P:negative regulation of cell growth; P:positive regulation of transcription, DNA-templated; P:regula…	0.9175	2.88654e-21
Rsa#S42026739	PREDICTED: uncharacterized protein LOC103852488	600	C:cytoplasm	0.8445	1.1081e-33
Rsa#S42032440	transcription factor bhlh147-like	656	C:nucleus; F:sequence-specific DNA binding transcription factor activity; F:protein dimerization activity; P:regulation of transcription, DNA-templated; P:polyamine catabolic process; P:phenylpropanoid metabolic process; P:response to brassinosteroid; P:cellular modified amino acid biosynthetic process	0.803	6.57111e-49
Rsa#S42034459	probable ubiquitin-conjugating enzyme e2 17	689	C:nucleus; F:ubiquitin-protein transferase activity; F:acid-amino acid ligase activity; P:ubiquitin-dependent protein catabolic process; P:response to gibberellin	0.934	1.48859e-97
Rsa#S42034639	trihelix transcription factor gtl1-like isoform x1	756	C:nucleus; F:chromatin binding; F:sequence-specific DNA binding transcription factor activity; F:sequence-specific DNA binding; P:transcription, DNA-templated; P:regulation of cell size; P:trichome morphogenesis; P:negative regulation of cell growth; P:negative regulation of DNA endoreduplication; P:cellular response to water deprivation; P:negative regulation of transcription, DNA-templated; P:r…	0.8405	9.55882e-20
Rsa#S42037487	myb domain protein 101	788	C:nucleus; C:pollen tube; F:DNA binding; F:sequence-specific DNA binding transcription factor activity; P:pollen development; P:gibberellin biosynthetic process; P:gibberellic acid mediated signaling pathway; P:positive regulation of abscisic acid-activated signaling pathway; P:positive regulation of programmed cell death; P:positive regulation of transcription, DNA-templated	0.7205	5.06753e-103
Rsa#S42040834	glycine-rich protein 2-like	758	C:extracellular region	0.933	7.99853e-23
Rsa#S42040955	uncharacterized glycine-rich protein	829	C:cytosol	0.6755	3.78321e-70
Rsa#S42041103	zinc finger protein constans-like 4-like	709	C:intracellular; P:regulation of transcription, DNA-templated; P:response to cold; P:pollen development	0.6495	2.86992e-39
Rsa#S42041817	hsp70-hsp90 organizing protein 2	823	C:nucleus; C:cytosol; C:plasma membrane; P:nucleotide biosynthetic process; P:photomorphogenesis; P:response to high light intensity; P:cullin deneddylation; P:response to hydrogen peroxide; P:response to cadmium ion	0.955	2.93595e-117
Rsa#S42044145	nucleolar protein gar2-like protein	510	C:nucleus; P:cysteine biosynthetic process	0.779	1.16637e-41
Rsa#S42044284	transcription factor bhlh110 isoform x1	754	C:nucleus; F:sequence-specific DNA binding transcription factor activity; F:protein dimerization activity	0.9015	1.75438e-93
Rsa#S42044822	protein early flowering 5	591	C:nucleus; P:RNA processing; P:photoperiodism, flowering	0.9065	2.86816e-43
Rsa#S42567079	hydroxyproline-rich glycoprotein family protein	785	C:nucleus	0.8155	6.141e-30
Rsa#S42567701	af410339_1 at3g56820 t8m16_150	795	C:mitochondrion; C:endosome; C:trans-Golgi network	0.795	2.31121e-72
Rsa#S42568034	tom1-like protein 2	752	C:intracellular; C:plasma membrane	0.588	2.23009e-62
Rsa#S42568072	udp-glucosyl transferase 73b5	670	C:cytosol; F:quercetin 3-O-glucosyltransferase activity; F:quercetin 7-O-glucosyltransferase activity; P:toxin catabolic process; P:response to ethylene; P:response to cyclopentenone; P:response to other organism	0.949	2.2276e-94
Rsa#S42569882	serine threonine-protein kinase srk2a-like	799	F:protein serine/threonine kinase activity; F:ATP binding; P:protein phosphorylation	0.927	1.93965e-50
Rsa#S42572443	d-glycerate 3-kinase	789	C:nucleus; C:chloroplast stroma; C:chloroplast envelope; F:nucleotide binding; F:glycerate kinase activity; P:photorespiration	0.766	2.72e-106
Rsa#S42577234	saposin b domain-containing protein	782	C:lysosome; P:sphingolipid metabolic process; P:organelle organization; P:single-organism transport	0.7485	4.87311e-106
Rsa#S42578023	membrane lipoprotein	702	F:molecular_function; P:biological_process	0.76	1.95496e-41
Rsa#S42578182	dead-box atp-dependent rna helicase 57	701	C:nucleus; F:nucleic acid binding; F:ATP binding; F:ATP-dependent helicase activity; P:ATP catabolic process; P:pyrimidine ribonucleotide biosynthetic process	0.945	2.63461e-98
Rsa#S42580584	auxin signaling f-box 3	602	C:nucleus; F:inositol hexakisphosphate binding; F:ubiquitin-protein transferase activity; F:auxin binding; P:RNA splicing, via endonucleolytic cleavage and ligation; P:response to molecule of bacterial origin; P:methionine biosynthetic process; P:auxin-activated signaling pathway; P:stomatal complex morphogenesis; P:pollen maturation; P:stamen development; P:lateral root development; P:photoperio…	0.942	5.09281e-94
Rsa#S42581764	auxin response factor 16	820	C:nucleus; F:DNA binding; F:sequence-specific DNA binding transcription factor activity; F:miRNA binding; F:protein dimerization activity; P:transcription, DNA-templated; P:regulation of transcription, DNA-templated; P:pattern specification process; P:auxin-activated signaling pathway; P:root cap development; P:cell division	0.7325	3.18118e-77
Rsa#S42581764	auxin response factor 16	820	C:nucleus; F:DNA binding; F:sequence-specific DNA binding transcription factor activity; F:miRNA binding; F:protein dimerization activity; P:transcription, DNA-templated; P:regulation of transcription, DNA-templated; P:pattern specification process; P:auxin-activated signaling pathway; P:root cap development; P:cell division	0.7325	3.19167e-77
Rsa#S42588632	transcription factor tcp20-like	826	F:sequence-specific DNA binding; P:regulation of transcription, DNA-templated	0.5965	1.12554e-97
Rsa#S42589216	protein yls9	875	F:molecular_function; P:biological_process; C:cellular_component	0.723	7.69995e-111
Rsa#S42589342	serine threonine-protein kinase srk2a-like	731	C:cytosol; F:protein serine/threonine kinase activity; F:ATP binding; F:phosphatidic acid binding; P:protein phosphorylation; P:response to salt stress; P:lateral root development	0.9135	1.20965e-97
Rsa#S42591074	probable ubiquitin-conjugating enzyme e2 17	701	C:nucleus; F:ubiquitin-protein transferase activity; F:acid-amino acid ligase activity; P:ubiquitin-dependent protein catabolic process; P:response to gibberellin	0.927	8.24455e-98
Rsa#S43005762	ma3 domain-containing protein	869	C:nucleus; C:Golgi apparatus; C:cytosol; P:response to salt stress; P:response to ethylene; P:auxin-activated signaling pathway; P:response to sucrose; P:response to fructose	0.8915	1.20084e-93
Rsa#S43006401	ankyrin repeat domain-containing protein 2	852	C:nucleus; C:plasma membrane; C:integral component of chloroplast outer membrane; P:gluconeogenesis; P:glycolytic process; P:regulation of transcription, DNA-templated; P:protein folding; P:response to salt stress; P:defense response to bacterium, incompatible interaction; P:vegetative to reproductive phase transition of meristem; P:protein targeting to chloroplast; P:response to cadmium ion	0.8755	3.61362e-135
Rsa#S43006612	histone h2b	641	C:nucleosome; C:nucleolus; C:chloroplast; F:DNA binding; F:protein heterodimerization activity; P:nucleosome assembly; P:cell proliferation	0.987	2.69618e-61
Rsa#S43006988	embryo defective protein 1303	721	C:chloroplast; P:fatty acid beta-oxidation; P:systemic acquired resistance; P:chloroplast organization; P:embryo development ending in seed dormancy; P:thylakoid membrane organization; P:protein import into peroxisome matrix; P:regulation of defense response; P:photoperiodism, flowering; P:regulation of chlorophyll metabolic process	0.836	2.8729e-41
Rsa#S43007522	dead-box atp-dependent rna helicase 37	778	C:peroxisome; F:nucleic acid binding; F:ATP binding; F:ATP-dependent helicase activity; P:metabolic process	0.9705	1.02511e-92
Rsa#S43008188	duo1-activated nucleic acid binding protein	749	F:nucleic acid binding; P:double-strand break repair; P:response to gamma radiation; P:pollen sperm cell differentiation	0.877	4.19079e-95
Rsa#S43009223	cofactor assembly of complex c	683	C:chloroplast; P:rRNA processing; P:thylakoid membrane organization; P:cytochrome b6f complex assembly; P:photosystem II assembly; P:isopentenyl diphosphate biosynthetic process, methylerythritol 4-phosphate pathway	0.918	1.72059e-95
Rsa#S43010415	ethylene-responsive transcription factor erf073	556	C:nucleus; F:sequence-specific DNA binding transcription factor activity; P:regulation of transcription, DNA-templated; P:ethylene-activated signaling pathway; P:response to anoxia; P:cellular response to hypoxia	0.6595	2.40042e-47
Rsa#S43013346	peptidyl-prolyl cis-trans isomerase g-like	730	C:nucleus; F:nucleic acid binding; F:zinc ion binding	0.849	1.0567e-102
Rsa#S43013795	wall-associated receptor kinase-like 22	729	C:cell wall; C:integral component of membrane; F:protein serine/threonine kinase activity; F:calcium ion binding; F:ATP binding; F:polysaccharide binding; P:response to chitin; P:protein autophosphorylation; P:defense response to fungus	0.909	8.43953e-99
Rsa#S43014463	probable pectate lyase 13	733	C:anchored component of plasma membrane; F:pectate lyase activity; F:metal ion binding; P:polysaccharide biosynthetic process; P:defense response, incompatible interaction; P:cell tip growth; P:regulation of hormone levels; P:cell wall modification involved in multidimensional cell growth; P:anthocyanin accumulation in tissues in response to UV light; P:pectin catabolic process; P:root hair elong…	0.898	7.59451e-94
Rsa#S43016969	auxin signaling f-box 1	776	C:nuclear SCF ubiquitin ligase complex; F:ubiquitin-protein transferase activity; F:protein binding; F:auxin binding; P:polysaccharide biosynthetic process; P:response to molecule of bacterial origin; P:ubiquitin-dependent protein catabolic process; P:signal transduction; P:response to auxin; P:multidimensional cell growth; P:cell tip growth; P:stomatal complex morphogenesis; P:pollen maturation;…	0.9485	3.08513e-117
Rsa#S43017324	uncharacterized membrane protein at4g09580-like	905	P:phosphatidylinositol biosynthetic process	0.9695	6.11363e-96
Rsa#S43017382	feruloyl ortho-hydroxylase 1-like	810	C:cytoplasm; F:oxidoreductase activity, acting on paired donors, with incorporation or reduction of molecular oxygen, 2-oxoglutarate as one donor, and incorporation of one atom each of oxygen into both donors; P:oxidation-reduction process	0.825	8.7997e-135
Rsa#S43017568	squamosa promoter-binding-like protein 3	679	C:nucleus; F:DNA binding; F:sequence-specific DNA binding transcription factor activity; P:response to brassinosteroid; P:plant-type cell wall modification; P:pollen tube growth; P:post-embryonic morphogenesis; P:positive regulation of flower development; P:vegetative to reproductive phase transition of meristem; P:inflorescence development; P:regulation of vegetative phase change; P:ovule develo…	0.938	8.55416e-31
Rsa#S43017568	squamosa promoter-binding-like protein 3	679	C:nucleus; F:DNA binding; F:sequence-specific DNA binding transcription factor activity; P:response to brassinosteroid; P:plant-type cell wall modification; P:pollen tube growth; P:post-embryonic morphogenesis; P:positive regulation of flower development; P:vegetative to reproductive phase transition of meristem; P:inflorescence development; P:regulation of vegetative phase change; P:ovule develo…	0.938	8.58089e-31
Rsa#S43018815	chloroplast-targeted copper chaperone protein	354	F:metal ion binding; P:metal ion transport	0.8326	1.68781e-07
Rsa#S43022164	tetrapyrrole-binding chloroplastic	786	C:chloroplast; F:enzyme binding; F:tetrapyrrole binding; P:pentose-phosphate shunt; P:rRNA processing; P:aromatic amino acid family biosynthetic process; P:leaf morphogenesis; P:chloroplast-nucleus signaling pathway; P:photosystem II assembly; P:chlorophyll biosynthetic process; P:carotenoid biosynthetic process; P:cysteine biosynthetic process; P:cell differentiation; P:positive regulation of ca…	0.8265	4.10142e-111
Rsa#S43023088	rna polymerase i-specific transcription initiation factor rrn3-like	736	C:nucleus; F:translation initiation factor activity; P:transcription from RNA polymerase I promoter; P:translational initiation	0.87	1.16387e-93
Rsa#S43023508	zinc finger protein nutcracker-like isoform x1	429	F:nucleic acid binding; F:metal ion binding	0.8365	8.63731e-22
Rsa#S43024417	tubulin beta-6 chain	753	C:cell wall; C:Golgi apparatus; C:cytosol; C:microtubule; C:plasma membrane; C:plasmodesma; C:chloroplast stroma; C:apoplast; F:GTPase activity; F:structural constituent of cytoskeleton; F:GTP binding; P:polysaccharide biosynthetic process; P:acetyl-CoA metabolic process; P:gluconeogenesis; P:glycolytic process; P:GTP catabolic process; P:water transport; P:hyperosmotic response; P:cytoskeleton o…	0.984	2.97416e-116
Rsa#S43026869	PREDICTED: uncharacterized protein LOC103832982	689	C:chloroplast	0.689	6.17792e-66
Rsa#S43028273	chloroplast-targeted copper chaperone protein	768	C:nucleus; F:metal ion binding; P:metal ion transport	0.8135	1.4798e-130
