# Supplementary material for: Transcriptome-wide analysis of chromium-stress responsive microRNAs to explore miRNA-mediated regulatory networks in radish (Raphanus sativus L.)
Source: Sci Rep. 2015 Sep 11;5:14024. doi: 10.1038/srep14024 (PMC4566140; doi:10.1038/srep14024)
Supplement: Supplementary Dataset 3 [file srep14024-s4.xls]

## Sheet: Sheet1
Supplementary Table S7 KEGG pathway enrichment analysis for the targets of differentially expressed miRNAs.
Pathway	Targets with pathway annotation	Percentage of targets with pathway annotation	P-value	Q-value	Pathway ID
Metabolic pathways	91	0.2407	0.93022	0.999178	ko01100
Spliceosome	36	0.0952	4.68863e-08	1.68791e-06	ko03040
Plant hormone signal transduction	35	0.0926	0.000521857	0.00831141	ko04075
Biosynthesis of secondary metabolites	32	0.0847	0.996853	0.999178	ko01110
Glycerophospholipid metabolism	31	0.082	3.03907e-08	1.68791e-06	ko00564
Ether lipid metabolism	28	0.0741	8.64272e-10	1.55569e-07	ko00565
Glutamatergic synapse	28	0.0741	8.75403e-08	2.25104e-06	ko04724
Starch and sucrose metabolism	15	0.0397	0.184445	0.999178	ko00500
ABC transporters	8	0.0212	0.504657	0.999178	ko02010
Oxidative phosphorylation	7	0.0185	0.626277	0.999178	ko00190
MAPK signaling pathway	4	0.0106	0.547926	0.999178	ko04010
Glycine, serine and threonine metabolism	4	0.0106	0.654358	0.999178	ko00260
Tight junction	3	0.0079	0.551563	0.999178	ko04530
Styrene degradation	2	0.0053	0.0403417	0.453844	ko00643
Fatty acid metabolism	2	0.0053	0.714018	0.999178	ko00071
Calcium signaling pathway	1	0.0026	0.904523	0.999178	ko04020
mTOR signaling pathway	1	0.0026	0.914729	0.999178	ko04150
RNA transport	22	0.0582	0.0511494	0.541582	ko03013
Plant-pathogen interaction	13	0.0344	0.938375	0.999178	ko04626
Amino sugar and nucleotide sugar metabolism	10	0.0265	0.157539	0.999178	ko00520
Endocytosis	31	0.082	6.73923e-08	2.02177e-06	ko04144
Pathways in cancer	31	0.082	1.39836e-05	0.000279672	ko05200
GnRH signaling pathway	28	0.0741	4.43536e-08	1.68791e-06	ko04912
Pancreatic cancer	27	0.0714	2.92129e-08	1.68791e-06	ko05212
Fc gamma R-mediated phagocytosis	27	0.0714	6.65438e-07	1.49724e-05	ko04666
Ribosome	18	0.0476	0.346641	0.999178	ko03010
Herpes simplex infection	16	0.0423	0.000554094	0.00831141	ko05168
Microbial metabolism in diverse environments	15	0.0397	0.999178	0.999178	ko01120
Tuberculosis	12	0.0317	0.16616	0.999178	ko05152
mRNA surveillance pathway	12	0.0317	0.182933	0.999178	ko03015
Toxoplasmosis	9	0.0238	0.258257	0.999178	ko05145
Pyrimidine metabolism	9	0.0238	0.997688	0.999178	ko00240
Flavone and flavonol biosynthesis	8	0.0212	6.39267e-05	0.00115068	ko00944
Apoptosis	8	0.0212	0.173371	0.999178	ko04210
Measles	8	0.0212	0.278052	0.999178	ko05162
Cell cycle	8	0.0212	0.388758	0.999178	ko04110
Ribosome biogenesis in eukaryotes	8	0.0212	0.409548	0.999178	ko03008
Influenza A	8	0.0212	0.678821	0.999178	ko05164
Aminobenzoate degradation	8	0.0212	0.911218	0.999178	ko00627
Fructose and mannose metabolism	8	0.0212	0.941553	0.999178	ko00051
Purine metabolism	8	0.0212	0.956194	0.999178	ko00230
NF-kappa B signaling pathway	7	0.0185	0.278912	0.999178	ko04064
Leishmaniasis	7	0.0185	0.281577	0.999178	ko05140
Toll-like receptor signaling pathway	7	0.0185	0.284249	0.999178	ko04620
Chagas disease (American trypanosomiasis)	7	0.0185	0.342929	0.999178	ko05142
Pertussis	7	0.0185	0.377744	0.999178	ko05133
Neurotrophin signaling pathway	7	0.0185	0.550203	0.999178	ko04722
Cell cycle - yeast	7	0.0185	0.588483	0.999178	ko04111
Pathogenic Escherichia coli infection	6	0.0159	0.409709	0.999178	ko05130
Fanconi anemia pathway	6	0.0159	0.569626	0.999178	ko03460
Phenylpropanoid biosynthesis	6	0.0159	0.587357	0.999178	ko00940
Protein processing in endoplasmic reticulum	6	0.0159	0.961174	0.999178	ko04141
Gap junction	5	0.0132	0.038351	0.453844	ko04540
Terpenoid backbone biosynthesis	5	0.0132	0.0891014	0.811341	ko00900
Antigen processing and presentation	5	0.0132	0.090149	0.811341	ko04612
p53 signaling pathway	5	0.0132	0.0998629	0.855968	ko04115
Meiosis - yeast	5	0.0132	0.463831	0.999178	ko04113
Phagosome	5	0.0132	0.501447	0.999178	ko04145
Pentose and glucuronate interconversions	5	0.0132	0.751083	0.999178	ko00040
HTLV-I infection	5	0.0132	0.755296	0.999178	ko05166
RNA degradation	5	0.0132	0.811352	0.999178	ko03018
Ubiquitin mediated proteolysis	5	0.0132	0.829452	0.999178	ko04120
Ethylbenzene degradation	5	0.0132	0.946	0.999178	ko00642
Epstein-Barr virus infection	5	0.0132	0.958028	0.999178	ko05169
Benzoate degradation	5	0.0132	0.959176	0.999178	ko00362
Limonene and pinene degradation	5	0.0132	0.989462	0.999178	ko00903
Tyrosine metabolism	5	0.0132	0.991012	0.999178	ko00350
Zeatin biosynthesis	4	0.0132	0.109884	0.899048	ko00908
Basal transcription factors	4	0.0132	0.209623	0.999178	ko03022
Methane metabolism	4	0.0132	0.426802	0.999178	ko00680
Nitrogen metabolism	4	0.0132	0.443942	0.999178	ko00910
Circadian rhythm - plant	4	0.0132	0.48513	0.999178	ko04712
Two-component system	4	0.0132	0.735416	0.999178	ko02020
Glycolysis / Gluconeogenesis	4	0.0132	0.835745	0.999178	ko00010
Flagellar assembly	3	0.0079	0.0252341	0.349395	ko02040
RIG-I-like receptor signaling pathway	3	0.0079	0.0394247	0.453844	ko04622
Mineral absorption	3	0.0079	0.0885993	0.811341	ko04978
Riboflavin metabolism	3	0.0079	0.185274	0.999178	ko00740
Bacterial chemotaxis	3	0.0079	0.254641	0.999178	ko02030
Photosynthesis	3	0.0079	0.499563	0.999178	ko00195
Cyanoamino acid metabolism	3	0.0079	0.539372	0.999178	ko00460
DNA replication	3	0.0079	0.759705	0.999178	ko03030
RNA polymerase	3	0.0079	0.774736	0.999178	ko03020
Nucleotide excision repair	3	0.0079	0.785498	0.999178	ko03420
Insulin signaling pathway	3	0.0079	0.920098	0.999178	ko04910
Pyruvate metabolism	3	0.0079	0.924426	0.999178	ko00620
Cell cycle - Caulobacter	2	0.0053	0.148187	0.999178	ko04112
Amoebiasis	2	0.0053	0.367353	0.999178	ko05146
Pantothenate and CoA biosynthesis	2	0.0053	0.397832	0.999178	ko00770
Sphingolipid metabolism	2	0.0053	0.558481	0.999178	ko00600
One carbon pool by folate	2	0.0053	0.582938	0.999178	ko00670
Systemic lupus erythematosus	2	0.0053	0.601776	0.999178	ko05322
Thyroid cancer	2	0.0053	0.626621	0.999178	ko05216
Glycosylphosphatidylinositol(GPI)-anchor biosynthesis	2	0.0053	0.641796	0.999178	ko00563
Ascorbate and aldarate metabolism	2	0.0053	0.654414	0.999178	ko00053
Tryptophan metabolism	2	0.0053	0.690144	0.999178	ko00380
Prion diseases	2	0.0053	0.695794	0.999178	ko05020
Synaptic vesicle cycle	2	0.0053	0.727931	0.999178	ko04721
Inositol phosphate metabolism	2	0.0053	0.77509	0.999178	ko00562
Glycerolipid metabolism	2	0.0053	0.795882	0.999178	ko00561
Vibrio cholerae infection	2	0.0053	0.804992	0.999178	ko05110
Flavonoid biosynthesis	2	0.0053	0.811276	0.999178	ko00941
Citrate cycle (TCA cycle)	2	0.0053	0.820955	0.999178	ko00020
MAPK signaling pathway - yeast	2	0.0053	0.840061	0.999178	ko04011
Glyoxylate and dicarboxylate metabolism	2	0.0053	0.844281	0.999178	ko00630
Progesterone-mediated oocyte maturation	2	0.0053	0.847379	0.999178	ko04914
Focal adhesion	2	0.0053	0.855368	0.999178	ko04510
Other glycan degradation	2	0.0053	0.855368	0.999178	ko00511
Aminoacyl-tRNA biosynthesis	2	0.0053	0.8639	0.999178	ko00970
Alanine, aspartate and glutamate metabolism	2	0.0053	0.898636	0.999178	ko00250
Prostate cancer	2	0.0053	0.91544	0.999178	ko05215
Homologous recombination	2	0.0053	0.93536	0.999178	ko03440
Alcoholism	2	0.0053	0.943973	0.999178	ko05034
Wnt signaling pathway	2	0.0053	0.944374	0.999178	ko04310
Lysosome	2	0.0053	0.981251	0.999178	ko04142
Oocyte meiosis	2	0.0053	0.988783	0.999178	ko04114
Huntington's disease	2	0.0053	0.996556	0.999178	ko05016
ECM-receptor interaction	1	0.0026	0.194326	0.999178	ko04512
Vitamin digestion and absorption	1	0.0026	0.279985	0.999178	ko04977
Non-homologous end-joining	1	0.0026	0.292332	0.999178	ko03450
Cocaine addiction	1	0.0026	0.333906	0.999178	ko05030
Small cell lung cancer	1	0.0026	0.404759	0.999178	ko05222
Polyketide sugar unit biosynthesis	1	0.0026	0.429963	0.999178	ko00523
Taurine and hypotaurine metabolism	1	0.0026	0.444571	0.999178	ko00430
Brassinosteroid biosynthesis	1	0.0026	0.449357	0.999178	ko00905
Taste transduction	1	0.0026	0.481727	0.999178	ko04742
Vasopressin-regulated water reabsorption	1	0.0026	0.536891	0.999178	ko04962
Protein digestion and absorption	1	0.0026	0.544841	0.999178	ko04974
Streptomycin biosynthesis	1	0.0026	0.600287	0.999178	ko00521
Endocrine and other factor-regulated calcium reabsorption	1	0.0026	0.61054	0.999178	ko04961
Morphine addiction	1	0.0026	0.613899	0.999178	ko05032
Dilated cardiomyopathy	1	0.0026	0.64286	0.999178	ko05414
Lipopolysaccharide biosynthesis	1	0.0026	0.652023	0.999178	ko00540
Melanoma	1	0.0026	0.655025	0.999178	ko05218
Vitamin B6 metabolism	1	0.0026	0.678131	0.999178	ko00750
Olfactory transduction	1	0.0026	0.683662	0.999178	ko04740
Collecting duct acid secretion	1	0.0026	0.694441	0.999178	ko04966
Carbon fixation pathways in prokaryotes	1	0.0026	0.697078	0.999178	ko00720
Salivary secretion	1	0.0026	0.714913	0.999178	ko04970
NOD-like receptor signaling pathway	1	0.0026	0.751843	0.999178	ko04621
Cytosolic DNA-sensing pathway	1	0.0026	0.75611	0.999178	ko04623
Hedgehog signaling pathway	1	0.0026	0.770478	0.999178	ko04340
Cutin, suberine and wax biosynthesis	1	0.0026	0.78022	0.999178	ko00073
Endometrial cancer	1	0.0026	0.784	0.999178	ko05213
Cholinergic synapse	1	0.0026	0.794957	0.999178	ko04725
Hypertrophic cardiomyopathy (HCM)	1	0.0026	0.798485	0.999178	ko05410
Epithelial cell signaling in Helicobacter pylori infection	1	0.0026	0.80536	0.999178	ko05120
Rheumatoid arthritis	1	0.0026	0.813625	0.999178	ko05323
Gastric acid secretion	1	0.0026	0.818415	0.999178	ko04971
Serotonergic synapse	1	0.0026	0.818415	0.999178	ko04726
Adipocytokine signaling pathway	1	0.0026	0.818415	0.999178	ko04920
Valine, leucine and isoleucine biosynthesis	1	0.0026	0.82154	0.999178	ko00290
Steroid biosynthesis	1	0.0026	0.840586	0.999178	ko00100
Retrograde endocannabinoid signaling	1	0.0026	0.84333	0.999178	ko04723
Ubiquinone and other terpenoid-quinone biosynthesis	1	0.0026	0.846028	0.999178	ko00130
Glioma	1	0.0026	0.851284	0.999178	ko05214
GABAergic synapse	1	0.0026	0.855109	0.999178	ko04727
SNARE interactions in vesicular transport	1	0.0026	0.858835	0.999178	ko04130
Amphetamine addiction	1	0.0026	0.867162	0.999178	ko05031
Regulation of autophagy	1	0.0026	0.884403	0.999178	ko04140
Porphyrin and chlorophyll metabolism	1	0.0026	0.901144	0.999178	ko00860
Chemokine signaling pathway	1	0.0026	0.901144	0.999178	ko04062
Legionellosis	1	0.0026	0.902	0.999178	ko05134
Valine, leucine and isoleucine degradation	1	0.0026	0.913232	0.999178	ko00280
Phenylalanine, tyrosine and tryptophan biosynthesis	1	0.0026	0.922509	0.999178	ko00400
Vascular smooth muscle contraction	1	0.0026	0.927087	0.999178	ko04270
Propanoate metabolism	1	0.0026	0.93545	0.999178	ko00640
Stilbenoid, diarylheptanoid and gingerol biosynthesis	1	0.0026	0.937659	0.999178	ko00945
Galactose metabolism	1	0.0026	0.943843	0.999178	ko00052
Carotenoid biosynthesis	1	0.0026	0.946701	0.999178	ko00906
Melanogenesis	1	0.0026	0.948526	0.999178	ko04916
Carbon fixation in photosynthetic organisms	1	0.0026	0.950719	0.999178	ko00710
Phenylalanine metabolism	1	0.0026	0.95483	0.999178	ko00360
Phosphatidylinositol signaling system	1	0.0026	0.956756	0.999178	ko04070
Long-term potentiation	1	0.0026	0.964301	0.999178	ko04720
Dopaminergic synapse	1	0.0026	0.972034	0.999178	ko04728
Bile secretion	1	0.0026	0.979927	0.999178	ko04976
Arginine and proline metabolism	1	0.0026	0.981924	0.999178	ko00330
Mismatch repair	1	0.0026	0.982996	0.999178	ko03430
Pentose phosphate pathway	1	0.0026	0.983864	0.999178	ko00030
