# Supplementary material for: Transcriptome-wide analysis of chromium-stress responsive microRNAs to explore miRNA-mediated regulatory networks in radish (Raphanus sativus L.)
Source: Sci Rep. 2015 Sep 11;5:14024. doi: 10.1038/srep14024 (PMC4566140; doi:10.1038/srep14024)
Supplement: Supplementary Dataset 4 [file srep14024-s5.xls]

## Sheet: Sheet1
Supplementary Table S8 Putative known and novel miRNA target genes in radish.
miRNA family	Target gene No.	Target gene description	Target annotation	Gene id|Gene name|hyperlink
miR156/157	gnl|UG|Rsa#S41982434	cytochrome P450, family 705, subfamily A, polypeptide 15	CYP705A15	ath:AT3G20080|CYP705A15|http://www.genome.jp/dbget-bin/www_bget?ath:AT3G20080
	gnl|UG|Rsa#S43017568	squamosa promoter-binding-like protein 3	SPL3	ath:AT2G33810|SPL3|http://www.genome.jp/dbget-bin/www_bget?ath:AT2G33810
	CL754.Contig1	squamosa promoter-binding-like protein 15	SPL15	ath:AT3G57920|SPL15|http://www.genome.jp/dbget-bin/www_bget?ath:AT3G57920
	CL1121.Contig1	squamosa promoter-binding-like protein 6	SPL6	ath:AT1G69170|SPL6|http://www.genome.jp/dbget-bin/www_bget?ath:AT1G69170
	CL2404.Contig1	two-component response regulator-like APRR1	TOC1	ath:AT5G61380|TOC1|http://www.genome.jp/dbget-bin/www_bget?ath:AT5G61380
	CL7151.Contig1	squamosa promoter-binding-like protein 13	SPL13	ath:AT5G50670|SPL13|http://www.genome.jp/dbget-bin/www_bget?ath:AT5G50670
	CL13110.Contig1	cytochrome P450, family 705, subfamily A, polypeptide 15	CYP705A15	ath:AT3G20080|CYP705A15|http://www.genome.jp/dbget-bin/www_bget?ath:AT3G20080
	Unigene22449	meristematic receptor-like kinase	MRLK	ath:AT3G56100|MRLK|http://www.genome.jp/dbget-bin/www_bget?ath:AT3G56100
	Unigene34872	squamosa promoter-binding-like protein 9	SPL9	ath:AT2G42200|SPL9|http://www.genome.jp/dbget-bin/www_bget?ath:AT2G42200
miR159	gnl|UG|Rsa#S42037487	myb domain protein 101	MYB101	ath:AT2G32460|MYB101|http://www.genome.jp/dbget-bin/wwwbget?ath:AT2G32460
	gnl|UG|Rsa#S42034459	putative ubiquitin-conjugating enzyme E2 17	UBC17	ath:AT4G36410|UBC17|http://www.genome.jp/dbget-bin/wwwbget?ath:AT4G36410
	gnl|UG|Rsa#S41979156	putative transcription factor SPL	SPL	ath:AT4G27330|SPL|http://www.genome.jp/dbget-bin/wwwbget?ath:AT4G27330
	Unigene16165	myb domain protein 104	MYB104	ath:AT2G26950|MYB104|http://www.genome.jp/dbget-bin/wwwbget?ath:AT2G26950
	Unigene24311	DNA repair helicase UVH6	UVH6	ath:AT1G03190|UVH6|http://www.genome.jp/dbget-bin/wwwbget?ath:AT1G03190
	Unigene32177	methyl-CPG-binding domain 9	MBD9	ath:AT3G01460|MBD9|http://www.genome.jp/dbget-bin/wwwbget?ath:AT3G01460
miR160	gnl|UG|Rsa#S42581764	auxin response factor 16	ARF16	ath:AT4G30080|ARF16|http://www.genome.jp/dbget-bin/wwwbget?ath:AT4G30080
	Unigene495	aluminum-activated malate transporter 9	ALMT9	ath:AT3G18440|ALMT9|http://www.genome.jp/dbget-bin/wwwbget?ath:AT3G18440
	gnl|UG|Rsa#S42581764	auxin response factor 16	ARF16	ath:AT4G30080|ARF16|http://www.genome.jp/dbget-bin/wwwbget?ath:AT4G30080
miR164	gnl|UG|Rsa#S43010415	ethylene-responsive transcription factor ERF073	HRE1	ath:AT1G72360|HRE1|http://www.genome.jp/dbget-bin/wwwbget?ath:AT1G72360
	Unigene22088	Predicted AT-hook DNA-binding family protein
	Unigene26020	transcription factor NAC1	NAC1	ath:AT1G56010|NAC1|http://www.genome.jp/dbget-bin/www_bget?ath:AT1G56010
miR165	CL6137.Contig2	homeobox-leucine zipper protein ATHB-14	PHB	ath:AT2G34710|PHB|http://www.genome.jp/dbget-bin/wwwbget?ath:AT2G34710
	Unigene28908	homeobox-leucine zipper protein ATHB-9	PHV	ath:AT1G30490|PHV|http://www.genome.jp/dbget-bin/wwwbget?ath:AT1G30490
	CL6137.Contig2	homeobox-leucine zipper protein ATHB-14	PHB	ath:AT2G34710|PHB|http://www.genome.jp/dbget-bin/wwwbget?ath:AT2G34710
miR166	CL6137.Contig2	homeobox-leucine zipper protein ATHB-14		ath:AT2G34710|PHB|http://www.genome.jp/dbget-bin/wwwbget?ath:AT2G34710
	Unigene28910	homeobox-leucine zipper protein ATHB-9		ath:AT1G30490|PHV|http://www.genome.jp/dbget-bin/wwwbget?ath:AT1G30490
	Unigene30158	homeobox-leucine zipper protein ATHB-14	PHB	ath:AT2G34710|PHB|http://www.genome.jp/dbget-bin/wwwbget?ath:AT2G34710
	CL6137.Contig2	homeobox-leucine zipper protein ATHB-14		ath:AT2G34710|PHB|http://www.genome.jp/dbget-bin/wwwbget?ath:AT2G34710
miR172	gnl|UG|Rsa#S41997500	SC35-like splicing factor 33	SR33	ath:AT1G55310|SR33|http://www.genome.jp/dbget-bin/wwwbget?ath:AT1G55310
	CL658.Contig1	transcription factor IIIA	TFIIIA	ath:AT1G72050|TFIIIA|http://www.genome.jp/dbget-bin/wwwbget?ath:AT1G72050
	gnl|UG|Rsa#S42044145	nucleolar protein gar2-like protein
	CL4049.Contig1	RAD3-like DNA-binding helicase protein
	Unigene22194	GYF domain-containing protein
miR391	Unigene27169	calcium-transporting ATPase 10	ACA10	ath:AT4G29900|ACA10|http://www.genome.jp/dbget-bin/wwwbget?ath:AT4G29900
miR397	Unigene3675	laccase 17	LAC17	ath:AT5G60020|LAC17|http://www.genome.jp/dbget-bin/wwwbget?ath:AT5G60020
miR415	CL13325.Contig1	ethylene-responsive transcription factor ERF116
	CL13325.Contig2	ethylene-responsive transcription factor ERF116
miR824	CL1245.Contig2	Agamous-like MADS-box protein AGL16	AGL16	ath:AT3G57230|AGL16|http://www.genome.jp/dbget-bin/wwwbget?ath:AT3G57230
	CL1245.Contig3	Agamous-like MADS-box protein AGL16	AGL16	ath:AT3G57230|AGL16|http://www.genome.jp/dbget-bin/wwwbget?ath:AT3G57230
miR825	gnl|UG|Rsa#S42583770	none
	CL538.Contig1	TIR-NBS-LRR class disease resistance protein
	CL4470.Contig1	TIR-NBS-LRR class disease resistance protein
	CL6030.Contig2	sequence-specific DNA binding transcription factor
	Unigene16565	TIR-NBS-LRR class disease resistance protein
	Unigene36306	Toll-Interleukin-Resistance domain-containing protein
miR854	gi|167450035|gb|FD954100.1|FD954100	scramblase-related protein
	gnl|UG|Rsa#S42041817	carboxylate clamp-tetratricopeptide repeat protein HOP2
	gnl|UG|Rsa#S41978503	F-box protein
	gnl|UG|Rsa#S43017382	oxidoreductase, 2OG-Fe(II) oxygenase family protein
	gnl|UG|Rsa#S43023088	RNA polymerase I specific transcription initiation factor RRN3 protein
	CL4323.Contig1	UDP-glycosyltransferase 92A1
	CL5587.Contig1	WRKY DNA-binding protein 26	WRKY26	ath:AT5G07100|WRKY26|http://www.genome.jp/dbget-bin/www_bget?ath:AT5G07100
	CL6522.Contig1	F-box protein
	CL8421.Contig1	D111/G-patch domain-containing protein
	Unigene471	PIF / Ping-Pong transposase
	Unigene19278	pentatricopeptide repeat-containing protein
	Unigene20271	GDP-Man:Man(3)GlcNAc(2)-PP-Dol alpha-1,2-mannosyltransferase
miR1885	CL10476.Contig1	TIR-NBS-LRR class disease resistance protein
	CL11776.Contig1	target of AVRB operation1 protein	TAO1	ath:AT5G44510|TAO1|http://www.genome.jp/dbget-bin/www_bget?ath:AT5G44510
miR4993	gi|167450668|gb|FD958153.1|FD958153	hypothetical protein
	gi|167450420|gb|FD956405.1|FD956405	formin-like protein 1	AFH1	ath:AT3G25500|AFH1|http://www.genome.jp/dbget-bin/www_bget?ath:AT3G25500
	gnl|UG|Rsa#S42040955	uncharacterized glycine-rich protein
	gnl|UG|Rsa#S41981407	heat stress transcription factor A-7a	HSFA7A	ath:AT3G51910|HSFA7A|http://www.genome.jp/dbget-bin/www_bget?ath:AT3G51910
	gnl|UG|Rsa#S41986246	PRA1-like protein H	PRA1.H	ath:AT4G27540|PRA1.H|http://www.genome.jp/dbget-bin/www_bget?ath:AT4G27540
	gnl|UG|Rsa#S42008451	chitinase family protein
	gnl|UG|Rsa#S42012443	VQ motif-containing protein
	gnl|UG|Rsa#S43013346	CCHC-type zinc knuckle protein
	gnl|UG|Rsa#S42040834	glycine-rich protein
	gnl|UG|Rsa#S42567079	hydroxyproline-rich glycoprotein family protein
	gnl|UG|Rsa#S43023508	protein indeterminate(ID)-domain 11	IDD11	ath:AT3G13810|IDD11|http://www.genome.jp/dbget-bin/www_bget?ath:AT3G13810
	CL449.Contig1	auxin-responsive protein IAA13	IAA13	ath:AT2G33310|IAA13|http://www.genome.jp/dbget-bin/www_bget?ath:AT2G33310
	CL575.Contig2	inositol transporter 4	INT4	ath:AT4G16480|INT4|http://www.genome.jp/dbget-bin/www_bget?ath:AT4G16480
	CL869.Contig1	glycine-rich RNA-binding protein 7	CCR2	ath:AT2G21660|CCR2|http://www.genome.jp/dbget-bin/www_bget?ath:AT2G21660
	CL1839.Contig1	carbohydrate-binding X8 domain-containing protein
	CL1839.Contig3	carbohydrate-binding X8 domain-containing protein
	CL2080.Contig2	translation initiation factor IF-3
	CL2279.Contig2	glycine-rich protein 2B	GRP2B	ath:AT2G21060|GRP2B|http://www.genome.jp/dbget-bin/www_bget?ath:AT2G21060
	CL2447.Contig1	elongation factor family protein
	CL3692.Contig1	hypothetical protein
	CL4937.Contig1	DEAD-box ATP-dependent RNA helicase 52
	CL4997.Contig3	protein early flowering 7	ELF7	ath:AT1G79730|ELF7|http://www.genome.jp/dbget-bin/www_bget?ath:AT1G79730
	CL5118.Contig1	ATP-dependent Clp protease proteolytic subunit-related protein 1	CLPR1	ath:AT1G49970|CLPR1|http://www.genome.jp/dbget-bin/www_bget?ath:AT1G49970
	CL5118.Contig2	ATP-dependent Clp protease proteolytic subunit-related protein 1		ath:AT1G49970|CLPR1|http://www.genome.jp/dbget-bin/www_bget?ath:AT1G49970
	CL5257.Contig1	glycine-rich protein
	CL5646.Contig1	pentatricopeptide repeat-containing protein
	CL6377.Contig1	Actin-binding FH2 (formin homology 2) family protein
	CL6585.Contig3	probable E3 ubiquitin-protein ligase LOG2
	CL6679.Contig1	glycine-rich protein
	CL7141.Contig1	P-loop containing nucleoside triphosphate hydrolase-like protein
	CL7646.Contig1	hypothetical protein
	CL8276.Contig1	multiple organellar RNA editing factor 3
	CL8433.Contig2	myb-like transcription factor family protein
	CL8622.Contig1	hydroxyproline-rich glycoprotein family protein
	CL8807.Contig2	minichromosome maintenance protein 2	MCM2	ath:AT1G44900|MCM2|http://www.genome.jp/dbget-bin/www_bget?ath:AT1G44900
	CL8841.Contig2	core-2/I-branching beta-1,6-N-acetylglucosaminyltransferase family protein
	CL9215.Contig1	Hrd3/Sel1L-like protein
	CL9922.Contig2	late embryogenesis abundant hydroxyproline-rich glycoprotein
	CL10408.Contig2	protein TOC75-3	TOC75-III	ath:AT3G46740|TOC75-III|http://www.genome.jp/dbget-bin/www_bget?ath:AT3G46740
	CL10421.Contig2	pentatricopeptide-repeat protein GUN1	GUN1	ath:AT2G31400|GUN1|http://www.genome.jp/dbget-bin/www_bget?ath:AT2G31400
	CL12236.Contig1	formin-like protein 1	AFH1	ath:AT3G25500|AFH1|http://www.genome.jp/dbget-bin/www_bget?ath:AT3G25500
	CL12544.Contig1	heavy metal transport/detoxification domain-containing protein
	CL12544.Contig2	heavy metal transport/detoxification domain-containing protein
	CL13799.Contig1	RNA helicase family protein
	Unigene373	protein SEUSS-like 2	SLK2	ath:AT5G62090|SLK2|http://www.genome.jp/dbget-bin/www_bget?ath:AT5G62090
	Unigene1482	glycine-rich RNA-binding protein 7	CCR2	ath:AT2G21660|CCR2|http://www.genome.jp/dbget-bin/www_bget?ath:AT2G21660
	Unigene4672	Actin-binding protein FH2
	Unigene5009	phosphatidylserine decarboxylase 1	PSD1	ath:AT4G16700|PSD1|http://www.genome.jp/dbget-bin/www_bget?ath:AT4G16700
	Unigene6544	leucine-rich repeat-containing protein
	Unigene9460	NAC domain containing protein 75	NAC075	ath:AT4G29230|NAC075|http://www.genome.jp/dbget-bin/www_bget?ath:AT4G29230
	Unigene12787	pentatricopeptide repeat-containing protein
	Unigene13543	protein EMBRYO SAC DEVELOPMENT ARREST 8	EDA8	ath:AT4G00310|EDA8|http://www.genome.jp/dbget-bin/www_bget?ath:AT4G00310
	Unigene14097	ubiquitin protein ligase FBL17	FBL17	ath:AT3G54650|FBL17|http://www.genome.jp/dbget-bin/www_bget?ath:AT3G54650
	Unigene14944	pentatricopeptide repeat-containing protein
	Unigene15146	RNA-binding-related protein
	Unigene15471	pentatricopeptide repeat-containing protein
	Unigene17598	P-loop containing nucleoside triphosphate hydrolases superfamily protein
	Unigene21059	protein CHUP1	CHUP1	ath:AT3G25690|CHUP1|http://www.genome.jp/dbget-bin/www_bget?ath:AT3G25690
	Unigene21534	glycine-rich RNA-binding protein 7	CCR2	ath:AT2G21660|CCR2|http://www.genome.jp/dbget-bin/www_bget?ath:AT2G21660
	Unigene22725	hypothetical protein
	Unigene23479	formin-like protein 14	AFH14	ath:AT1G31810|AFH14|http://www.genome.jp/dbget-bin/www_bget?ath:AT1G31810
	Unigene24175	homeobox-leucine zipper protein ATHB-4	HB4	ath:AT2G44910|HB4|http://www.genome.jp/dbget-bin/www_bget?ath:AT2G44910
	Unigene26985	carbohydrate-binding X8 domain-containing protein
	Unigene28552	formin-like protein 7
	Unigene29127	core-2/I-branching beta-1,6-N-acetylglucosaminyltransferase family protein
	Unigene29617	formin-like protein 1	AFH1	ath:AT3G25500|AFH1|http://www.genome.jp/dbget-bin/www_bget?ath:AT3G25500
	Unigene29774	E3 ubiquitin-protein ligase SINAT2	SINAT2	ath:AT3G58040|SINAT2|http://www.genome.jp/dbget-bin/www_bget?ath:AT3G58040
	Unigene30989	RING-finger domain-containing protein
	Unigene31278	hydroxyproline-rich glycoprotein-like protein
miR5265	gnl|UG|Rsa#S42568072	UDP-glycosyltransferase 73B4	UGT73B4	ath:AT2G15490|UGT73B4|http://www.genome.jp/dbget-bin/www_bget?ath:AT2G15490
	CL10358.Contig1	UDP-glucosyl transferase 73B5	UGT73B5	ath:AT2G15480|UGT73B5|http://www.genome.jp/dbget-bin/www_bget?ath:AT2G15480
	Unigene11660	metal-nicotianamine transporter YSL1	YSL1	ath:AT4G24120|YSL1|http://www.genome.jp/dbget-bin/www_bget?ath:AT4G24120
	Unigene15371	nuclear factor NO VEIN	NOV	ath:AT4G13750|NOV|http://www.genome.jp/dbget-bin/www_bget?ath:AT4G13750
miR5671	gi|167450549|gb|FD956099.1|FD956099	protein PHR1-LIKE 1
	gnl|UG|Rsa#S43009223	cofactor assembly of complex C	CCB1	ath:AT3G26710|CCB1|http://www.genome.jp/dbget-bin/www_bget?ath:AT3G26710
	Unigene1450	protein PHR1-LIKE 1
	Unigene10987	putative copper-transporting ATPase HMA5	HMA5	ath:AT1G63440|HMA5|http://www.genome.jp/dbget-bin/www_bget?ath:AT1G63440
miR5293	gi|167451676|gb|FD956266.1|FD956266	farnesol kinase
	gi|167449679|gb|FD955064.1|FD955064	putative protein phosphatase 2C 69
	gi|167448897|gb|FD956306.1|FD956306	RING-H2 finger protein ATL5	ATL5	ath:AT3G62690|ATL5|http://www.genome.jp/dbget-bin/www_bget?ath:AT3G62690
	gi|167448019|gb|FD953943.1|FD953943	beta-6 tubulin	TUB6	ath:AT5G12250|TUB6|http://www.genome.jp/dbget-bin/www_bget?ath:AT5G12250
	gi|167447329|gb|FD950463.1|FD950463	maternal effect embryo arrest 14 protein	MEE14	ath:AT2G15890|MEE14|http://www.genome.jp/dbget-bin/www_bget?ath:AT2G15890
	gi|167447315|gb|FD952849.1|FD952849	beta-6 tubulin	TUB6	ath:AT5G12250|TUB6|http://www.genome.jp/dbget-bin/www_bget?ath:AT5G12250
	gi|167446981|gb|FD952095.1|FD952095	protein FANTASTIC FOUR 2
	gi|167446849|gb|FD951003.1|FD951003	SNF1-related protein kinase 2.7	SNRK2.7	ath:AT4G40010|SNRK2.7|http://www.genome.jp/dbget-bin/www_bget?ath:AT4G40010
	gnl|UG|Rsa#S41974948	transcription factor BHLH32	BHLH32	ath:AT3G25710|BHLH32|http://www.genome.jp/dbget-bin/www_bget?ath:AT3G25710
	gnl|UG|Rsa#S43006401	ankyrin repeat-containing 2B	AKR2B	ath:AT2G17390|AKR2B|http://www.genome.jp/dbget-bin/www_bget?ath:AT2G17390
	gnl|UG|Rsa#S42034639	trihelix transcription factor GTL1	GTL1	ath:AT1G33240|GTL1|http://www.genome.jp/dbget-bin/www_bget?ath:AT1G33240
	gnl|UG|Rsa#S42023149	maternal effect embryo arrest 14 protein	MEE14
	gnl|UG|Rsa#S41997654	40S ribosomal protein S27a-1
	gnl|UG|Rsa#S42023881	transcription factor TFIIE, alpha subunit
	gnl|UG|Rsa#S42014176	CRS1 / YhbY (CRM) domain-containing protein
	gnl|UG|Rsa#S41984780	starch synthase 1	SSI1	ath:AT5G24300|SSI1|http://www.genome.jp/dbget-bin/www_bget?ath:AT5G24300
	gnl|UG|Rsa#S42025834	putative crooked neck protein / cell cycle protein
	gnl|UG|Rsa#S42024617	E3 ubiquitin-protein ligase ORTHRUS 1	VIM3	ath:AT5G39550|VIM3|http://www.genome.jp/dbget-bin/www_bget?ath:AT5G39550
	gnl|UG|Rsa#S41990256	transcriptional elongation regulator MINIYO
	gnl|UG|Rsa#S42572443	D-glycerate 3-kinase
	gnl|UG|Rsa#S42569882	serine/threonine-protein kinase SRK2A
	gnl|UG|Rsa#S41997187	RNA-directed DNA methylation 4	RDM4	ath:AT2G30280|RDM4|http://www.genome.jp/dbget-bin/www_bget?ath:AT2G30280
	gnl|UG|Rsa#S41993261	RPM1-interacting protein 4 (RIN4)
	gnl|UG|Rsa#S42010504	transcription factor TCP15
	gnl|UG|Rsa#S42022381	Duplicated homeodomain-like superfamily protein
	gnl|UG|Rsa#S42023954	squamosa promoter-binding-like protein 3	SPL3	ath:AT2G33810|SPL3|http://www.genome.jp/dbget-bin/www_bget?ath:AT2G33810
	gnl|UG|Rsa#S42024684	ARG1-like 1	ARL1	ath:AT1G24120|ARL1|http://www.genome.jp/dbget-bin/www_bget?ath:AT1G24120
	gnl|UG|Rsa#S42567701	hypothetical protein
	gnl|UG|Rsa#S42589342	SNF1-related protein kinase 2.10	SNRK2.10	ath:AT1G60940|SNRK2.10|http://www.genome.jp/dbget-bin/www_bget?ath:AT1G60940
	gnl|UG|Rsa#S42041103	B-box type zinc finger-containing protein
	gnl|UG|Rsa#S43006612	histone H2B	HTB2	ath:AT5G22880|HTB2|http://www.genome.jp/dbget-bin/www_bget?ath:AT5G22880
	gnl|UG|Rsa#S43024417	beta-6 tubulin	TUB6	ath:AT5G12250|TUB6|http://www.genome.jp/dbget-bin/www_bget?ath:AT5G12250
	gnl|UG|Rsa#S43012484	PapD-like superfamily protein
	gnl|UG|Rsa#S42578023	putative membrane lipoprotein
	gnl|UG|Rsa#S42577234	saposin B domain-containing protein
	gnl|UG|Rsa#S42578182	DEAD-box ATP-dependent RNA helicase 57
	gnl|UG|Rsa#S42588632	transcription factor TCP6
	gnl|UG|Rsa#S43022164	protein GENOMES UNCOUPLED 4	GUN4	ath:AT3G59400|GUN4|http://www.genome.jp/dbget-bin/www_bget?ath:AT3G59400
	gnl|UG|Rsa#S43013795	wall-associated receptor kinase-like 22	RFO1	ath:AT1G79670|RFO1|http://www.genome.jp/dbget-bin/www_bget?ath:AT1G79670
	CL431.Contig1	mediator of RNA polymerase II transcription subunit 23
	CL540.Contig1	CwfJ-like protein
	CL804.Contig4	trypsin-like protein
	CL887.Contig3	RING finger domain-containing protein
	CL935.Contig2	protein kinase family protein
	CL1076.Contig1	putative histone-lysine N-methyltransferase ATXR3	SDG2	ath:AT4G15180|SDG2|http://www.genome.jp/dbget-bin/www_bget?ath:AT4G15180
	CL1283.Contig2	Duplicated homeodomain-like superfamily protein
	CL1882.Contig9	alfin-like 5 protein	AL5	ath:AT5G20510|AL5|http://www.genome.jp/dbget-bin/www_bget?ath:AT5G20510
	CL2041.Contig2	putative galacturonosyltransferase-like 7	GATL7	ath:AT3G62660|GATL7|http://www.genome.jp/dbget-bin/www_bget?ath:AT3G62660
	CL2102.Contig1	tetratricopeptide repeat domain-containing protein-like protein
	CL2525.Contig3	HSP90-like protein GRP94	SHD	ath:AT4G24190|SHD|http://www.genome.jp/dbget-bin/www_bget?ath:AT4G24190
	CL2828.Contig3	hypothetical protein
	CL3082.Contig1	putative plastidic glucose transporter 2
	CL3795.Contig3	cytochrome P450 90A1	CPD	ath:AT5G05690|CPD|http://www.genome.jp/dbget-bin/www_bget?ath:AT5G05690
	CL4135.Contig1	inactive leucine-rich repeat receptor-like protein kinase CORYNE	CRN	ath:AT5G13290|CRN|http://www.genome.jp/dbget-bin/www_bget?ath:AT5G13290
	CL5684.Contig1	putative crooked neck protein / cell cycle protein
	CL5859.Contig1	saposin B domain-containing protein
	CL5907.Contig1	splicing factor PRP4-like protein LACHESIS	LIS	ath:AT2G41500|LIS|http://www.genome.jp/dbget-bin/www_bget?ath:AT2G41500
	CL6241.Contig1	translation elongation factor EF1A/initiation factor IF2gamma family protein
	CL6398.Contig1	SH3 domain-containing protein
	CL7306.Contig3	transcription elongation factor (TFIIS) family protein
	CL8348.Contig1	ethylene-responsive transcription factor ERF094	ORA59	ath:AT1G06160|ORA59|http://www.genome.jp/dbget-bin/www_bget?ath:AT1G06160
	CL8421.Contig2	D111/G-patch domain-containing protein
	CL8593.Contig2	putative protein kinase 1	PPK1	ath:AT1G77720|PPK1|http://www.genome.jp/dbget-bin/www_bget?ath:AT1G77720
	CL9861.Contig4	prolyl oligopeptidase
	CL10449.Contig3	RING/U-box superfamily protein
	CL10461.Contig2	mitogen-activated protein kinase kinase kinase 1	MEKK1	ath:AT4G08500|MEKK1|http://www.genome.jp/dbget-bin/www_bget?ath:AT4G08500
	CL11680.Contig1	ubiquitin fusion degradation 1	UFD1	ath:AT2G21270|UFD1|http://www.genome.jp/dbget-bin/www_bget?ath:AT2G21270
	CL12191.Contig1	serine/threonine-protein kinase WNK1	WNK1	ath:AT3G04910|WNK1|http://www.genome.jp/dbget-bin/www_bget?ath:AT3G04910
	CL12999.Contig1	probable RNA methyltransferase
	CL13452.Contig1	trihelix transcription factor GTL1	GTL1	ath:AT1G33240|GTL1|http://www.genome.jp/dbget-bin/www_bget?ath:AT1G33240
	CL13700.Contig1	signal peptide peptidase-like 3	SPPL3	ath:AT2G43070|SPPL3|http://www.genome.jp/dbget-bin/www_bget?ath:AT2G43070
	CL13750.Contig1	pentatricopeptide repeat-containing protein
	Unigene512	cold shock domain protein 3	CSP3	ath:AT2G17870|CSP3|http://www.genome.jp/dbget-bin/www_bget?ath:AT2G17870
	Unigene848	serine/threonine-protein kinase SRK2A
	Unigene2885	cyclic nucleotide-gated ion channel 2	DND1	ath:AT5G15410|DND1|http://www.genome.jp/dbget-bin/www_bget?ath:AT5G15410
	Unigene6222	DEAD-box ATP-dependent RNA helicase 47	EMB1586	ath:AT1G12770|EMB1586|http://www.genome.jp/dbget-bin/www_bget?ath:AT1G12770
	Unigene8227	WW domain-containing protein
	Unigene10271	transcription factor TCP21
	Unigene12379	agenet domain-containing protein
	Unigene13751	downstream target of AGL15-4	DTA4	ath:AT1G79760|DTA4|http://www.genome.jp/dbget-bin/www_bget?ath:AT1G79760
	Unigene20146	ARM repeat superfamily protein
	Unigene21514	mitochondrial glycoprotein family protein
	Unigene21775	DNA-binding protein phosphatase 1	DBP1	ath:AT2G25620|DBP1|http://www.genome.jp/dbget-bin/www_bget?ath:AT2G25620
	Unigene25020	transcriptional elongation regulator MINIYO
	Unigene25173	alpha/beta-Hydrolases superfamily protein
	Unigene25362	YTH family protein
	Unigene25580	WD and tetratricopeptide repeats protein 1
	Unigene25968	HMG (high mobility group) box protein
	Unigene25992	nodulin MtN21-like transporter UMAMIT36
	Unigene28372	LETM1-like protein
	Unigene28746	BMS1 domain-containing protein
	Unigene29327	fucosyltransferase 12	FUT12	ath:AT1G49710|FUT12|http://www.genome.jp/dbget-bin/www_bget?ath:AT1G49710
	Unigene31408	Alba DNA/RNA-binding protein
miR7767	gnl|UG|Rsa#S42024665	3-oxo-Delta(4,5)-steroid 5-beta-reductase	VEP1	ath:AT4G24220|VEP1|http://www.genome.jp/dbget-bin/www_bget?ath:AT4G24220
	gnl|UG|Rsa#S42026112	homeobox-leucine zipper protein ATHB-16	HB16	ath:AT4G40060|HB16|http://www.genome.jp/dbget-bin/www_bget?ath:AT4G40060
	gnl|UG|Rsa#S42016265	myosin heavy chain-related protein
	gnl|UG|Rsa#S42021405	Nucleotide-diphospho-sugar transferase family protein
	gnl|UG|Rsa#S42568034	ENTH/VHS/GAT family protein
	gnl|UG|Rsa#S43005762	MA3 domain-containing protein
	gnl|UG|Rsa#S43026869	hypothetical protein
	CL243.Contig2	ABC transporter G family member 33	PDR5	ath:AT2G37280|PDR5|http://www.genome.jp/dbget-bin/www_bget?ath:AT2G37280
	CL2549.Contig2	MA3 domain-containing protein
	CL3028.Contig2	Regulator of Vps4 activity in the MVB pathway protein
	CL3267.Contig5	B3 domain-containing protein REM13
	CL5956.Contig1	probable receptor-like protein kinase
	CL6844.Contig2	asparaginyl-tRNA synthetase 2	NS2	ath:AT3G07420|NS2|http://www.genome.jp/dbget-bin/www_bget?ath:AT3G07420
	CL13125.Contig1	Lactoylglutathione lyase / glyoxalase I family protein
	CL13846.Contig1	DA1-related protein 2	DAR2	ath:AT2G39830|DAR2|http://www.genome.jp/dbget-bin/www_bget?ath:AT2G39830
	Unigene18892	mediator of RNA polymerase II transcription subunit 34	RECQL2	ath:AT1G31360|RECQL2|http://www.genome.jp/dbget-bin/www_bget?ath:AT1G31360
	Unigene23733	myosin heavy chain-related protein
rsa-miRn16	gi|167452357|gb|FD956602.1|FD956602	protein HON4	HON4	ath:AT3G18035|HON4|http://www.genome.jp/dbget-bin/wwwbget?ath:AT3G18035
	gi|167450604|gb|FD956469.1|FD956469	ferrochelatase 2	FC2	ath:AT2G30390|FC2|http://www.genome.jp/dbget-bin/wwwbget?ath:AT2G30390
	gnl|UG|Rsa#S41976649	Dof zinc finger protein DOF1.4
	gnl|UG|Rsa#S42026739	hypothetical protein
	gnl|UG|Rsa#S42589216	late embryogenesis abundant hydroxyproline-rich glycoprotein
	CL443.Contig1	putative WRKY transcription factor 42	WRKY42	ath:AT4G04450|WRKY42|http://www.genome.jp/dbget-bin/wwwbget?ath:AT4G04450
	CL1283.Contig1	Duplicated homeodomain-like superfamily protein
	CL1897.Contig2	Dof zinc finger protein DOF1.4
	CL8744.Contig2	O-fucosyltransferase-like protein
	CL13866.Contig1	protein HON4	HON4	ath:AT3G18035|HON4|http://www.genome.jp/dbget-bin/wwwbget?ath:AT3G18035
	CL14001.Contig1	PB1 domain-containing protein
	Unigene1614	Duplicated homeodomain-like superfamily protein
	Unigene1816	protein LIGHT SENSITIVE HYPOCOTYLS 7	LSH7	ath:AT1G78815|LSH7|http://www.genome.jp/dbget-bin/wwwbget?ath:AT1G78815
	Unigene9177	floral homeotic protein HUA1	HUA1	ath:AT3G12680|HUA1|http://www.genome.jp/dbget-bin/wwwbget?ath:AT3G12680
	Unigene17858	putative WRKY transcription factor 42	WRKY42	ath:AT4G04450|WRKY42|http://www.genome.jp/dbget-bin/wwwbget?ath:AT4G04450
	Unigene20150	WALL-associated receptor kinase-like 20
	Unigene25124	ribosome production factor 2-like protein
	Unigene26627	protein HON4	HON4	ath:AT3G18035|HON4|http://www.genome.jp/dbget-bin/wwwbget?ath:AT3G18035
	Unigene31173	late embryogenesis abundant hydroxyproline-rich glycoprotein
rsa-miRn20	gi|167446830|gb|FD951479.1|FD951479	auxin signaling F-box 3 protein	AFB3	ath:AT1G12820|AFB3|http://www.genome.jp/dbget-bin/wwwbget?ath:AT1G12820
	gnl|UG|Rsa#S41988385	GRR1-like protein 1	GRH1	ath:AT4G03190|GRH1|http://www.genome.jp/dbget-bin/wwwbget?ath:AT4G03190
	gnl|UG|Rsa#S43016969	GRR1-like protein 1	GRH1	ath:AT4G03190|GRH1|http://www.genome.jp/dbget-bin/wwwbget?ath:AT4G03190
	gnl|UG|Rsa#S42021250	auxin signaling F-box 2	AFB2	ath:AT3G26810|AFB2|http://www.genome.jp/dbget-bin/wwwbget?ath:AT3G26810
	gnl|UG|Rsa#S42580584	auxin signaling F-box 3 protein	AFB3	ath:AT1G12820|AFB3|http://www.genome.jp/dbget-bin/wwwbget?ath:AT1G12820
	CL2750.Contig1	protein TRICHOME BIREFRINGENCE	TBR	ath:AT5G06700|TBR|http://www.genome.jp/dbget-bin/wwwbget?ath:AT5G06700
	CL2750.Contig2	protein TRICHOME BIREFRINGENCE	TBR	ath:AT5G06700|TBR|http://www.genome.jp/dbget-bin/wwwbget?ath:AT5G06700
	CL2750.Contig3	protein TRICHOME BIREFRINGENCE	TBR	ath:AT5G06700|TBR|http://www.genome.jp/dbget-bin/wwwbget?ath:AT5G06700
	CL2750.Contig4	protein TRICHOME BIREFRINGENCE	TBR	ath:AT5G06700|TBR|http://www.genome.jp/dbget-bin/wwwbget?ath:AT5G06700
	CL2750.Contig5	protein TRICHOME BIREFRINGENCE	TBR	ath:AT5G06700|TBR|http://www.genome.jp/dbget-bin/wwwbget?ath:AT5G06700
	CL2750.Contig6	protein TRICHOME BIREFRINGENCE	TBR	ath:AT5G06700|TBR|http://www.genome.jp/dbget-bin/wwwbget?ath:AT5G06700
	CL2750.Contig8	protein TRICHOME BIREFRINGENCE	TBR	ath:AT5G06700|TBR|http://www.genome.jp/dbget-bin/wwwbget?ath:AT5G06700
	CL2750.Contig9	protein TRICHOME BIREFRINGENCE	TBR	ath:AT5G06700|TBR|http://www.genome.jp/dbget-bin/wwwbget?ath:AT5G06700
	CL2750.Contig10	protein TRICHOME BIREFRINGENCE	TBR	ath:AT5G06700|TBR|http://www.genome.jp/dbget-bin/wwwbget?ath:AT5G06700
	CL4893.Contig1	protein TRANSPORT INHIBITOR RESPONSE 1	TIR1	ath:AT3G62980|TIR1|http://www.genome.jp/dbget-bin/wwwbget?ath:AT3G62980
	CL4893.Contig2	protein TRANSPORT INHIBITOR RESPONSE 1	TIR1	ath:AT3G62980|TIR1|http://www.genome.jp/dbget-bin/wwwbget?ath:AT3G62980
	CL10143.Contig1	auxin signaling F-box 3 protein	AFB3	ath:AT1G12820|AFB3|http://www.genome.jp/dbget-bin/wwwbget?ath:AT1G12820
	CL10143.Contig2	auxin signaling F-box 3 protein	AFB3	ath:AT1G12820|AFB3|http://www.genome.jp/dbget-bin/wwwbget?ath:AT1G12820
	Unigene28976	auxin signaling F-box 2	AFB2	ath:AT3G26810|AFB2|http://www.genome.jp/dbget-bin/wwwbget?ath:AT3G26810
rsa-miRn28	CL335.Contig2	nicotinate phosphoribosyltransferase 1	NAPRT1	ath:AT4G36940|NAPRT1|http://www.genome.jp/dbget-bin/wwwbget?ath:AT4G36940
	CL7494.Contig2	THUMP domain-containing protein
rsa-miRn39	gi|167452359|gb|FD956604.1|FD956604	beta-fructofuranosidase, insoluble isoenzyme CWINV1	ATBFRUCT1	ath:AT3G13790|ATBFRUCT1|http://www.genome.jp/dbget-bin/www_bget?ath:AT3G13790
	CL6007.Contig1	Small nuclear ribonucleoprotein family protein
	CL6007.Contig2	Small nuclear ribonucleoprotein family protein
	CL7479.Contig1	receptor like protein 4	RLP4	ath:AT1G28340|RLP4|http://www.genome.jp/dbget-bin/www_bget?ath:AT1G28340
	CL9300.Contig1	Ulp1 protease family protein
	CL11639.Contig2	heat shock protein 81-2	HSP81-2	ath:AT5G56030|HSP81-2|http://www.genome.jp/dbget-bin/www_bget?ath:AT5G56030
	Unigene1065	TIR-NBS-LRR class disease resistance protein
rsa-miRn44	gi|167452702|gb|FD958446.1|FD958446	thioredoxin-like protein CITRX	TRXz	ath:AT3G06730|TRXz|http://www.genome.jp/dbget-bin/wwwbget?ath:AT3G06730
	gi|167450140|gb|FD954385.1|FD954385	late embryogenesis abundant hydroxyproline-rich glycoprotein
	gi|167449172|gb|FD955981.1|FD955981	trihelix transcription factor GTL1		ath:AT1G33240|GTL1|http://www.genome.jp/dbget-bin/wwwbget?ath:AT1G33240
	gi|167449056|gb|FD956705.1|FD956705	chloroplast-targeted copper chaperone protein
	gnl|UG|Rsa#S41998606	60S ribosomal protein L36-1
	gnl|UG|Rsa#S41976266	ovate family protein 12	OFP12	ath:AT1G05420|OFP12|http://www.genome.jp/dbget-bin/wwwbget?ath:AT1G05420
	gnl|UG|Rsa#S43006988	embryo defective protein 1303	emb1303	ath:AT1G56200|emb1303|http://www.genome.jp/dbget-bin/wwwbget?ath:AT1G56200
	gnl|UG|Rsa#S42032440	transcription factor bHLH147
	gnl|UG|Rsa#S41988442	RPM1-interacting protein 4 (RIN4) family protein
	gnl|UG|Rsa#S42013513	binding partner of acd11 1	BPA1	ath:AT5G16840|BPA1|http://www.genome.jp/dbget-bin/wwwbget?ath:AT5G16840
	gnl|UG|Rsa#S42012060	farnesylated protein 3	FP3	ath:AT5G63530|FP3|http://www.genome.jp/dbget-bin/wwwbget?ath:AT5G63530
	gnl|UG|Rsa#S42025680	defective in exine formation protein DEX1	DEX1	ath:AT3G09090|DEX1|http://www.genome.jp/dbget-bin/wwwbget?ath:AT3G09090
	gnl|UG|Rsa#S42023233	glycine-rich protein
	gnl|UG|Rsa#S43021964	mitochondrial import receptor subunit TOM20-2	TOM20-2	ath:AT1G27390|TOM20-2|http://www.genome.jp/dbget-bin/wwwbget?ath:AT1G27390
	gnl|UG|Rsa#S42044284	transcription factor bHLH110
	gnl|UG|Rsa#S43008188	DUO1-activated nucleic acid binding protein
	gnl|UG|Rsa#S43028273	chloroplast-targeted copper chaperone protein
	gnl|UG|Rsa#S42044822	protein EARLY FLOWERING 5
	gnl|UG|Rsa#S42567079	hydroxyproline-rich glycoprotein family protein
	gnl|UG|Rsa#S43007522	DEAD-box ATP-dependent RNA helicase 37
	gnl|UG|Rsa#S43014463	putative pectate lyase	PMR6	ath:AT3G54920|PMR6|http://www.genome.jp/dbget-bin/wwwbget?ath:AT3G54920
	gnl|UG|Rsa#S43018815	chloroplast-targeted copper chaperone protein
	CL240.Contig2	zinc finger CCCH domain-containing protein 34
	CL311.Contig1	PB1 domain-containing protein
	CL311.Contig2	octicosapeptide/Phox/Bem1p family protein
	CL575.Contig2	inositol transporter 4	INT4	ath:AT4G16480|INT4|http://www.genome.jp/dbget-bin/wwwbget?ath:AT4G16480
	CL869.Contig1	glycine-rich RNA-binding protein 7	CCR2	ath:AT2G21660|CCR2|http://www.genome.jp/dbget-bin/wwwbget?ath:AT2G21660
	CL1166.Contig1	bZIP protein
	CL1641.Contig1	ENHANCER OF AG-4 protein 2	HUA2	ath:AT5G23150|HUA2|http://www.genome.jp/dbget-bin/wwwbget?ath:AT5G23150
	CL1700.Contig2	TBP-associated factor 15B	TAF15b	ath:AT5G58470|TAF15b|http://www.genome.jp/dbget-bin/wwwbget?ath:AT5G58470
	CL2080.Contig3	translation initiation factor IF-3
	CL2102.Contig1	tetratricopeptide repeat domain-containing protein-like protein
	CL2219.Contig2	aspartyl protease family protein
	CL2279.Contig2	glycine-rich protein 2B	GRP2B	ath:AT2G21060|GRP2B|http://www.genome.jp/dbget-bin/wwwbget?ath:AT2G21060
	CL2279.Contig3	glycine-rich protein 2B	GRP2B	ath:AT2G21060|GRP2B|http://www.genome.jp/dbget-bin/wwwbget?ath:AT2G21060
	CL2369.Contig2	transcription factor bHLH74
	CL2853.Contig1	glutamine-rich protein 23	GRP23	ath:AT1G10270|GRP23|http://www.genome.jp/dbget-bin/wwwbget?ath:AT1G10270
	CL3136.Contig1	putative clathrin assembly protein
	CL3303.Contig1	STRUBBELIG-receptor family 3	SRF3
	CL3554.Contig1	protein TRANSPARENT TESTA GLABRA 1	TTG1	ath:AT5G24520|TTG1|http://www.genome.jp/dbget-bin/wwwbget?ath:AT5G24520
	CL3608.Contig1	eukaryotic translation initiation factor 4B1	EIF4B1	ath:AT3G26400|EIF4B1|http://www.genome.jp/dbget-bin/wwwbget?ath:AT3G26400
	CL4300.Contig1	transcription elongation factor SPT6-like protein	GTB1	ath:AT1G65440|GTB1|http://www.genome.jp/dbget-bin/wwwbget?ath:AT1G65440
	CL4332.Contig1	multiple organellar RNA editing factor 1
	CL4658.Contig1	P-type ATPase	PAA2	ath:AT5G21930|PAA2|http://www.genome.jp/dbget-bin/wwwbget?ath:AT5G21930
	CL5118.Contig3	ATP-dependent Clp protease proteolytic subunit-related protein 1	CLPR1	ath:AT1G49970|CLPR1|http://www.genome.jp/dbget-bin/wwwbget?ath:AT1G49970
	CL5245.Contig1	glycine-rich protein
	CL5383.Contig1	dicarboxylate transporter 2.2	DiT2.2	ath:AT5G64280|DiT2.2|http://www.genome.jp/dbget-bin/wwwbget?ath:AT5G64280
	CL5575.Contig2	armadillo/beta-catenin-like repeat-containing protein
	CL5779.Contig1	histone-lysine N-methyltransferase ASHH2	EFS	ath:AT1G77300|EFS|http://www.genome.jp/dbget-bin/wwwbget?ath:AT1G77300
	CL5938.Contig4	farnesylated protein 3	FP3	ath:AT5G63530|FP3|http://www.genome.jp/dbget-bin/wwwbget?ath:AT5G63530
	CL5966.Contig1	ribosomal protein S5 domain 2-like superfamily protein
	CL6104.Contig1	NADH dehydrogenase [ubiquinone] flavoprotein 1	CI51	ath:AT5G08530|CI51|http://www.genome.jp/dbget-bin/wwwbget?ath:AT5G08530
	CL6144.Contig1	ethylene-responsive transcription factor 7	ERF7	ath:AT3G20310|ERF7|http://www.genome.jp/dbget-bin/wwwbget?ath:AT3G20310
	CL6679.Contig1	glycine-rich protein
	CL7403.Contig1	urophorphyrin methylase 1	UPM1	ath:AT5G40850|UPM1|http://www.genome.jp/dbget-bin/wwwbget?ath:AT5G40850
	CL7422.Contig1	AT hook motif DNA-binding protein
	CL7822.Contig1	mitochondrial transcription termination factor family protein
	CL8075.Contig1	CBS / octicosapeptide/Phox/Bemp1 domain-containing protein
	CL8292.Contig2	HEC/Ndc80 domain-containing protein
	CL8496.Contig2	glycine-rich protein
	CL8627.Contig4	myb family transcription factor
	CL9172.Contig2	homeodomain-like transcriptional regulator
	CL9215.Contig1	Hrd3/Sel1L-like protein
	CL9390.Contig1	transcription factor bHLH14
	CL9440.Contig1	hypothetical protein
	CL10175.Contig1	expansin A13	EXPA13	ath:AT3G03220|EXPA13|http://www.genome.jp/dbget-bin/wwwbget?ath:AT3G03220
	CL10408.Contig2	protein TOC75-3	TOC75-III	ath:AT3G46740|TOC75-III|http://www.genome.jp/dbget-bin/wwwbget?ath:AT3G46740
	CL11490.Contig1	auxin response factor 2	ARF2	ath:AT5G62000|ARF2|http://www.genome.jp/dbget-bin/wwwbget?ath:AT5G62000
	CL11859.Contig1	translation initiation factor eIF-4E	EIF4E	ath:AT4G18040|EIF4E|http://www.genome.jp/dbget-bin/wwwbget?ath:AT4G18040
	CL12028.Contig2	Ran BP2/NZF zinc finger-like protein
	CL13522.Contig1	casein kinase I-like 6	CKL6	ath:AT4G28540|CKL6|http://www.genome.jp/dbget-bin/wwwbget?ath:AT4G28540
	CL13652.Contig1	thioredoxin-like protein CITRX	TRXz	ath:AT3G06730|TRXz|http://www.genome.jp/dbget-bin/wwwbget?ath:AT3G06730
	Unigene333	STRUBBELIG-receptor family 3	SRF3	ath:AT4G03390|SRF3|http://www.genome.jp/dbget-bin/wwwbget?ath:AT4G03390
	Unigene557	glycine-rich protein
	Unigene601	bZIP protein
	Unigene1136	proline-rich family protein
	Unigene2794	heavy-metal-associated domain-containing protein
	Unigene4672	Actin-binding protein FH2
	Unigene5623	serine/threonine-protein kinase-like protein
	Unigene5942	leucine-rich repeat extensin-like protein 2	LRX2	ath:AT1G62440|LRX2|http://www.genome.jp/dbget-bin/wwwbget?ath:AT1G62440
	Unigene8919	RPM1-interacting protein 4 (RIN4) family protein
	Unigene9585	F-box/kelch-repeat protein
	Unigene11108	protein GIANT KILLER	GIK	ath:AT2G35270|GIK|http://www.genome.jp/dbget-bin/wwwbget?ath:AT2G35270
	Unigene12285	putative aminotransferase ACS10	ACS10	ath:AT1G62960|ACS10|http://www.genome.jp/dbget-bin/wwwbget?ath:AT1G62960
	Unigene14136	heavy metal transport/detoxification domain-containing protein
	Unigene17547	mitochondrial import receptor subunit TOM20-2	TOM20-2	ath:AT1G27390|TOM20-2|http://www.genome.jp/dbget-bin/wwwbget?ath:AT1G27390
	Unigene18808	utative O-diphenol-O-methyl transferase
	Unigene19969	protein CHROMATIN REMODELING 19	ETL1	ath:AT2G02090|ETL1|http://www.genome.jp/dbget-bin/wwwbget?ath:AT2G02090
	Unigene20835	OBF binding protein 4	OBP4	ath:AT5G60850|OBP4|http://www.genome.jp/dbget-bin/wwwbget?ath:AT5G60850
	Unigene21059	protein CHUP1	CHUP1	ath:AT3G25690|CHUP1|http://www.genome.jp/dbget-bin/wwwbget?ath:AT3G25690
	Unigene21372	DEAD-box ATP-dependent RNA helicase 30
	Unigene21534	glycine-rich RNA-binding protein 7	CCR2	ath:AT2G21660|CCR2|http://www.genome.jp/dbget-bin/wwwbget?ath:AT2G21660
	Unigene22462	transcription factor bHLH74
	Unigene23855	bZIP protein
	Unigene26341	Oxidoreductase family protei
	Unigene26418	STRUBBELIG-receptor family 3	SRF3	ath:AT4G03390|SRF3|http://www.genome.jp/dbget-bin/wwwbget?ath:AT4G03390
	Unigene26664	formin-like protein 14	AFH14	ath:AT1G31810|AFH14|http://www.genome.jp/dbget-bin/wwwbget?ath:AT1G31810
	Unigene27161	maternal effect embryo arrest 18 protein	MEE18	ath:AT2G34090|MEE18|http://www.genome.jp/dbget-bin/wwwbget?ath:AT2G34090
	Unigene27606	tetratricopeptide repeat domain-containing protein
	Unigene28552	formin-like protein 7
	Unigene28863	xyloglucan xylosyltransferase 5	XXT5	ath:AT1G74380|XXT5|http://www.genome.jp/dbget-bin/wwwbget?ath:AT1G74380
	Unigene31403	proline-rich family protein
rsa-miRn55	gi|167447292|gb|FD951776.1|FD951776	SNARE associated Golgi protein
	gnl|UG|Rsa#S41981004	cyclophilin-like peptidyl-prolyl cis-trans isomerase family protein
	gnl|UG|Rsa#S42014980	DDB1- and CUL4-associated factor-1	DCAF1	ath:AT4G31160|DCAF1|http://www.genome.jp/dbget-bin/wwwbget?ath:AT4G31160
	gnl|UG|Rsa#S43017324	SNARE associated Golgi protein
	CL5442.Contig2	ABC transporter D family member 1	PXA1	ath:AT4G39850|PXA1|http://www.genome.jp/dbget-bin/wwwbget?ath:AT4G39850
	CL8520.Contig1	cyclophilin-like peptidyl-prolyl cis-trans isomerase family protein
	CL11379.Contig2	SNARE associated Golgi protein
