# Supplementary material for: Transcriptome-wide analysis of chromium-stress responsive microRNAs to explore miRNA-mediated regulatory networks in radish (Raphanus sativus L.)
Source: Sci Rep. 2015 Sep 11;5:14024. doi: 10.1038/srep14024 (PMC4566140; doi:10.1038/srep14024)
Supplement: Supplementary Dataset 5 [file srep14024-s6.xls]

## Sheet: Sheet1
Supplementary Table S9 Details of unclassified miRNA target genes in radish.
miRNA family	Target gene No.	Target gene description	Target annotation	Gene id|Gene name|hyperlink
miR1077	CL1691.Contig1	ACT domain repeat 7 protein	ACR7	ath:AT4G22780|ACR7|http://www.genome.jp/dbget-bin/www_bget?ath:AT4G22780
miR1160	CL4724.Contig1	cellulase 3	CEL3	ath:AT1G71380|CEL3|http://www.genome.jp/dbget-bin/www_bget?ath:AT1G71380
miR1439	Unigene5306	Sphingosine-1-phosphate lyase	DPL1	ath:AT1G27980|DPL1|http://www.genome.jp/dbget-bin/www_bget?ath:AT1G27980
miR1444	CL10100.Contig1	callose synthase 7	GSL07	ath:AT1G06490|GSL07|http://www.genome.jp/dbget-bin/www_bget?ath:AT1G06490
miR2105	Unigene23766	acetyl-CoA synthetase	ACS	ath:AT5G36880|ACS|http://www.genome.jp/dbget-bin/www_bget?ath:AT5G36880
miR2199	gnl|UG|Rsa#S42571099	Agamous-like MADS-box protein AGL16	AGL16	ath:AT3G57230|AGL16|http://www.genome.jp/dbget-bin/www_bget?ath:AT3G57230
	CL1245.Contig1	agamous-like MADS-box protein AGL21	AGL21	ath:AT4G37940|AGL21|http://www.genome.jp/dbget-bin/www_bget?ath:AT4G37940
	Unigene17203	protein EMBRYO DEFECTIVE 2754	EMB2754	ath:AT4G36630|EMB2754|http://www.genome.jp/dbget-bin/www_bget?ath:AT4G36630
miR2643	Unigene25017	putative mannan synthase 7	CSLA07	ath:AT2G35650|CSLA07|http://www.genome.jp/dbget-bin/www_bget?ath:AT2G35650
miR3437	gnl|UG|Rsa#S42026850	serine protease inhibitor, Kazal-type family protein
	CL3135.Contig1	pentatricopeptide repeat-containing protein
	CL9762.Contig2	putative beta-D-xylosidase 6
miR3513	gnl|UG|Rsa#S42024820	putative disease resistance protein ADR1-like 1	ADR1-L1	ath:AT4G33300|ADR1-L1|http://www.genome.jp/dbget-bin/www_bget?ath:AT4G33300
	gnl|UG|Rsa#S42031847	calcium-dependent protein kinase 13	CPK13	ath:AT3G51850|CPK13|http://www.genome.jp/dbget-bin/www_bget?ath:AT3G51850
miR3627	CL12508.Contig1	ribosomal protein L35
	CL12508.Contig2	ribosomal protein L35
miR3946	gi|167451774|gb|FD955464.1|FD955464	F-type H+-transporting ATPase subunit delta	ATPD	ath:AT4G09650|ATPD|http://www.genome.jp/dbget-bin/www_bget?ath:AT4G09650
	gi|167449612|gb|FD957397.1|FD957397	aluminum induced protein with YGL and LRDR motifs
	gnl|UG|Rsa#S43027032	F-type H+-transporting ATPase subunit delta	ATPD	ath:AT4G09650|ATPD|http://www.genome.jp/dbget-bin/www_bget?ath:AT4G09650
	CL895.Contig1	soluble inorganic pyrophosphatase 2	PPa2	ath:AT2G18230|PPa2|http://www.genome.jp/dbget-bin/www_bget?ath:AT2G18230
	CL895.Contig2	soluble inorganic pyrophosphatase 2	PPa2	ath:AT2G18230|PPa2|http://www.genome.jp/dbget-bin/www_bget?ath:AT2G18230
	CL2988.Contig2	WD40 domain-containing protein
	Unigene28111	UDP-galactose transporter 7
miR437	gi|167447566|gb|FD952920.1|FD952920	MLP-like protein 328	MLP328	ath:AT2G01520|MLP328|http://www.genome.jp/dbget-bin/www_bget?ath:AT2G01520
	gnl|UG|Rsa#S42026984	WPP domain-interacting protein 3	WIP3	ath:AT3G13360|WIP3|http://www.genome.jp/dbget-bin/www_bget?ath:AT3G13360
	gnl|UG|Rsa#S43017921	putative inactive purple acid phosphatase 2
	CL2469.Contig1	MLP-like protein 328	MLP328	ath:AT2G01520|MLP328|http://www.genome.jp/dbget-bin/www_bget?ath:AT2G01520
	CL2469.Contig2	MLP-like protein 328	MLP328	ath:AT2G01520|MLP328|http://www.genome.jp/dbget-bin/www_bget?ath:AT2G01520
miR4395	gnl|UG|Rsa#S41987342	protein RADIALIS-like 4	RL4	ath:AT2G18328|RL4|http://www.genome.jp/dbget-bin/www_bget?ath:AT2G18328
	CL13563.Contig1	protein FAR1-related sequence 12	FRS12	ath:AT5G18960|FRS12|http://www.genome.jp/dbget-bin/www_bget?ath:AT5G18960
	CL13563.Contig2	protein FAR1-related sequence 12	FRS12	ath:AT5G18960|FRS12|http://www.genome.jp/dbget-bin/www_bget?ath:AT5G18960
miR4414	gnl|UG|Rsa#S42035057	serine/threonine-protein kinase SNT7	STN7	ath:AT1G68830|STN7|http://www.genome.jp/dbget-bin/www_bget?ath:AT1G68830
miR5021	gnl|UG|Rsa#S42567855	tetraspanin family protein
	CL1269.Contig3	acyl-CoA binding protein 2	ACBP2	ath:AT4G27780|ACBP2|http://www.genome.jp/dbget-bin/www_bget?ath:AT4G27780
	CL1269.Contig4	hypothetical protein
	CL10263.Contig1	tetraspanin family protein
miR5054	CL6588.Contig5	ethylene-responsive transcription factor RAP2-4	RAP2.4	ath:AT1G78080|RAP2.4|http://www.genome.jp/dbget-bin/www_bget?ath:AT1G78080
	Unigene6064	hypothetical protein
miR5056	gnl|UG|Rsa#S42007279	transducin/WD-40 repeat-containing protein
miR5077	gnl|UG|Rsa#S42045544	aminotransferase-like, plant mobile domain family protein
	gnl|UG|Rsa#S43009347	ribosome-binding factor A
	CL6761.Contig1	glycosyl hydrolase 9B12	GH9B12	ath:AT2G44570|GH9B12|http://www.genome.jp/dbget-bin/www_bget?ath:AT2G44570
	CL6761.Contig2	glycosyl hydrolase 9B12	GH9B12	ath:AT2G44570|GH9B12|http://www.genome.jp/dbget-bin/www_bget?ath:AT2G44570
	CL6761.Contig3	glycosyl hydrolase 9B12	GH9B12	ath:AT2G44570|GH9B12|http://www.genome.jp/dbget-bin/www_bget?ath:AT2G44570
	CL8231.Contig1	esterase/lipase/thioesterase family protein
	Unigene13412	calcium-dependent lipid-binding domain-containing plant phosphoribosyltransferase-like protein
	CL5256.Contig1	syntaxin-122	SYP122	ath:AT3G52400|SYP122|http://www.genome.jp/dbget-bin/www_bget?ath:AT3G52400
	CL7091.Contig3	RGPR-related protein
	CL13705.Contig2	farnesyltransferase subunit beta	ERA1	ath:AT5G40280|ERA1|http://www.genome.jp/dbget-bin/www_bget?ath:AT5G40280
	Unigene23441	MLO-like protein 11	MLO11	ath:AT5G53760|MLO11|http://www.genome.jp/dbget-bin/www_bget?ath:AT5G53760
miR5161	gi|167449618|gb|FD957403.1|FD957403	histone deacetylase 14	hda14	ath:AT4G33470|hda14|http://www.genome.jp/dbget-bin/www_bget?ath:AT4G33470
miR5169	gi|167449564|gb|FD957379.1|FD957379	histone deacetylase 14	hda14	ath:AT4G33470|hda14|http://www.genome.jp/dbget-bin/www_bget?ath:AT4G33470
	Unigene917	protein serine/threonine kinase
miR5174	CL7569.Contig2	putative polyol transporter 6
	Unigene6383	cystatin-related domain protein
miR5198	CL731.Contig2	SIT4 phosphatase-associated family protein
	CL731.Contig4	SIT4 phosphatase-associated family protein
	CL4259.Contig2	PAS domain-containing tyrosine kinase-like protein
	CL4259.Contig3	PAS domain-containing tyrosine kinase-like protein
	Unigene3790	F-box protein
	Unigene28289	DNA-binding enhancer-like protein
miR5242	Unigene4314	putative TIR-NBS-LRR class disease resistance protein
miR5254	gi|167446980|gb|FD952094.1|FD952094	caffeic acid/5-hydroxyferulic acid O-methyltransferase	OMT1	ath:AT5G54160|OMT1|http://www.genome.jp/dbget-bin/www_bget?ath:AT5G54160
	gnl|UG|Rsa#S42570054	caffeic acid/5-hydroxyferulic acid O-methyltransferase	OMT1	ath:AT5G54160|OMT1|http://www.genome.jp/dbget-bin/www_bget?ath:AT5G54160
	gnl|UG|Rsa#S42578846	caffeic acid/5-hydroxyferulic acid O-methyltransferase	OMT1	ath:AT5G54160|OMT1|http://www.genome.jp/dbget-bin/www_bget?ath:AT5G54160
	gnl|UG|Rsa#S42023255	transducin/WD-40 repeat-containing protein
	CL9070.Contig1	transducin/WD-40 repeat-containing protein
	CL9532.Contig2	caffeic acid/5-hydroxyferulic acid O-methyltransferase	OMT1	ath:AT5G54160|OMT1|http://www.genome.jp/dbget-bin/www_bget?ath:AT5G54160
miR5368	CL1013.Contig3	mitochondrial editing factor 14
	CL3438.Contig1	deoxyribonucleoside kinase
	CL7977.Contig1	Telomerase activating protein Est1
	CL10082.Contig1	PHD-finger TITANIA 2
	Unigene30189	origin recognition complex subunit 4	ORC4	ath:AT2G01120|ORC4|http://www.genome.jp/dbget-bin/www_bget?ath:AT2G01120
miR5373	gnl|UG|Rsa#S42036782	regulatory component of ABA receptor 3
	CL1143.Contig1	double-stranded DNA-binding protein
	Unigene20213	double-stranded DNA-binding protein
	Unigene23589	protein LHY/CCA1-like 1
	Unigene29967	LCL1
	CL6656.Contig1	protein kinase superfamily protein
	CL6656.Contig4	protein kinase superfamily protein
	Unigene9661	pentatricopeptide repeat-containing protein	EMB2453
miR5490	gnl|UG|Rsa#S41991342	fructose-1,6-bisphosphatase	HCEF1	ath:AT3G54050|HCEF1|http://www.genome.jp/dbget-bin/www_bget?ath:AT3G54050
	Unigene31411	retrotransposon ORF-1 protein
miR5538	gi|167451971|gb|FD957881.1|FD957881	50S ribosomal protein L2	rpl2	ath:ArthCp085|rpl2|http://www.genome.jp/dbget-bin/www_bget?ath:ArthCp085
miR5662	CL430.Contig1	diaminopimelate epimerase
	CL3468.Contig2	microtubule-associated protein 70-2
	Unigene21116	poly(ADP-ribose) glycohydrolase 1
miR5672	Unigene6406	NADH dehydrogenase subunit 5	ndhF	ath:ArthCp071|ndhF|http://www.genome.jp/dbget-bin/www_bget?ath:ArthCp071
miR5718	gi|313133941|gb|HS107050.1|HS107050	glycine-rich RNA-binding protein 7	CCR2	ath:AT2G21660|CCR2|http://www.genome.jp/dbget-bin/www_bget?ath:AT2G21660
miR5721	gi|167446583|gb|FD952417.1|FD952417	4-hydroxy-3-methylbut-2-enyl diphosphate reductase
	gnl|UG|Rsa#S43023985	4-hydroxy-3-methylbut-2-enyl diphosphate reductase
	Unigene16967	leucine-rich repeat receptor-like protein kinase TDR
miR5766	CL11477.Contig1	GCK domain-containing protein
	Unigene5623	serine/threonine-protein kinase-like protein
miR5806	CL576.Contig1	receptor-like serine/threonine-protein kinase NCRK	NCRK	ath:AT2G28250|NCRK|http://www.genome.jp/dbget-bin/www_bget?ath:AT2G28250
	CL9809.Contig1	protein TRANSPORT INHIBITOR RESPONSE 1	TIR1	ath:AT3G62980|TIR1|http://www.genome.jp/dbget-bin/www_bget?ath:AT3G62980
miR5813	gnl|UG|Rsa#S42015390	none
	CL4011.Contig1	bifunctional sn-glycerol-3-phosphate 2-O-acyltransferase/phosphatase
	CL4011.Contig2	bifunctional sn-glycerol-3-phosphate 2-O-acyltransferase/phosphatase
	CL8192.Contig1	hypothetical protein
miR5832	gi|167450555|gb|FD956450.1|FD956450	dehydrin COR47	COR47	ath:AT1G20440|COR47|http://www.genome.jp/dbget-bin/www_bget?ath:AT1G20440
	gi|167449722|gb|FD955077.1|FD955077	dehydrin COR47	COR47	ath:AT1G20440|COR47|http://www.genome.jp/dbget-bin/www_bget?ath:AT1G20440
	gnl|UG|Rsa#S41994411	dehydrin COR47	COR47	ath:AT1G20440|COR47|http://www.genome.jp/dbget-bin/www_bget?ath:AT1G20440
	gnl|UG|Rsa#S42021016	ras-related protein RABA6a	RABA6a	ath:AT1G73640|RABA6a|http://www.genome.jp/dbget-bin/www_bget?ath:AT1G73640
	CL1621.Contig1	importin alpha isoform 2	IMPA-2	ath:AT4G16143|IMPA-2|http://www.genome.jp/dbget-bin/www_bget?ath:AT4G16143
	CL5360.Contig2	nine-cis-epoxycarotenoid dioxygenase 4	NCED4	ath:AT4G19170|NCED4|http://www.genome.jp/dbget-bin/www_bget?ath:AT4G19170
	CL13861.Contig1	MAR-binding filament-like protein 1	MFP1	ath:AT3G16000|MFP1|http://www.genome.jp/dbget-bin/www_bget?ath:AT3G16000
	CL13861.Contig2	MAR-binding filament-like protein 1	MFP1	ath:AT3G16000|MFP1|http://www.genome.jp/dbget-bin/www_bget?ath:AT3G16000
	Unigene864	phosphatidylserine decarboxylase 1	PSD1	ath:AT4G16700|PSD1|http://www.genome.jp/dbget-bin/www_bget?ath:AT4G16700
	Unigene1382	pentatricopeptide repeat-containing protein
	Unigene21779	phosphoglycerate/bisphosphoglycerate mutase	PGM	ath:AT1G78050|PGM|http://www.genome.jp/dbget-bin/www_bget?ath:AT1G78050
	Unigene24673	protein MODIFIER OF SNC1,7	MOS7	ath:AT5G05680|MOS7|http://www.genome.jp/dbget-bin/www_bget?ath:AT5G05680
miR6030	Unigene32959	disease resistance protein RPS5
miR6164	gi|167452274|gb|FD956564.1|FD956564	V-type proton ATPase subunit G1	VMA10	ath:AT3G01390|VMA10|http://www.genome.jp/dbget-bin/www_bget?ath:AT3G01390
	CL8476.Contig2	triose phosphate/phosphate translocator TPT	APE2	ath:AT5G46110|APE2|http://www.genome.jp/dbget-bin/www_bget?ath:AT5G46110
miR6170	Unigene1211	TIR-NBS-LRR class disease resistance protein
	Unigene1212	TIR-NBS-LRR class disease resistance protein
	Unigene18259	lipid-binding START domain-containing protein
	Unigene22177	TIR-NBS-LRR class disease resistance protein
	Unigene22178	TIR-NBS-LRR class disease resistance protein
	Unigene26038	alpha/beta-Hydrolases superfamily protein
	Unigene27280	NSP (nuclear shuttle protein)-interacting GTPase	NIG	ath:AT4G13350|NIG|http://www.genome.jp/dbget-bin/www_bget?ath:AT4G13350
	Unigene28550	WUSCHEL-related homeobox 13	WOX13	ath:AT4G35550|WOX13|http://www.genome.jp/dbget-bin/www_bget?ath:AT4G35550
miR6184	Unigene22469	polynucleotidyl transferase, ribonuclease H-like superfamily protein
miR6196	CL739.Contig2	myb family transcription factor
	CL10975.Contig1	SWAP/Surp domain-containing protein
	CL10975.Contig2	SWAP/Surp domain-containing protein
	CL12789.Contig1	2-oxoglutarate (2OG) and Fe(II)-dependent oxygenase superfamily protein
miR6230	gnl|UG|Rsa#S41988116	fasciclin-like arabinogalactan protein 1	FLA1	ath:AT5G55730|FLA1|http://www.genome.jp/dbget-bin/www_bget?ath:AT5G55730
	gnl|UG|Rsa#S41987824	ARM repeat superfamily protein
	CL2396.Contig1	ARM repeat superfamily protein
	CL10148.Contig1	probable aldo-keto reductase 4	ATB2	ath:AT1G60710|ATB2|http://www.genome.jp/dbget-bin/www_bget?ath:AT1G60710
	Unigene23516	non-specific phospholipase C1	NPC1	ath:AT1G07230|NPC1|http://www.genome.jp/dbget-bin/www_bget?ath:AT1G07230
	Unigene30450	fasciclin-like arabinogalactan protein 1	FLA1	ath:AT5G55730|FLA1|http://www.genome.jp/dbget-bin/www_bget?ath:AT5G55730
miR6269	gnl|UG|Rsa#S41976304	curculin-like (mannose-binding) lectin family protein
miR6284	CL1293.Contig1	glutamine dumper 6
	CL1293.Contig7	glutamine dumper 6
	CL6483.Contig1	curculin-like (mannose-binding) lectin family protein
	Unigene15196	dynamin-like protein ARC5	ARC5	ath:AT3G19720|ARC5|http://www.genome.jp/dbget-bin/www_bget?ath:AT3G19720
miR6421	gi|167446517|gb|FD952351.1|FD952351	none
miR6466	gnl|UG|Rsa#S41981256	Uridine diphosphate glycosyltransferase 74E2
	gnl|UG|Rsa#S42023291	UDP-glycosyltransferase 74C1
	CL2355.Contig5	putative telomere repeat-binding factor 4
	CL2355.Contig6	putative telomere repeat-binding factor 4
miR6474	gnl|UG|Rsa#S42040225	senescence-associated receptor-like kinase
	CL3026.Contig2	senescence-associated receptor-like kinase
	Unigene26821	senescence-associated receptor-like kinase
miR6725	CL6953.Contig1	zinc ion binding protein
	CL10997.Contig2	photosystem II subunit R	PSBR	ath:AT1G79040|PSBR|http://www.genome.jp/dbget-bin/www_bget?ath:AT1G79040
miR7532	CL7239.Contig3	protein CLAVATA3/ESR-related 41
	CL7239.Contig4	protein CLAVATA3/ESR-related 41
	CL7239.Contig5	protein CLAVATA3/ESR-related 41
	CL8865.Contig1	none
miR7535	gnl|UG|Rsa#S42041480	plastidial, folate dependent Fe/S cluster biogenesis protein
	gnl|UG|Rsa#S41989803	hypothetical protein
	CL2018.Contig3	SAUR-like auxin-responsive protein
	CL2018.Contig6	SAUR-like auxin-responsive protein
	CL5579.Contig1	serine carboxypeptidase-like 50	scpl50	ath:AT1G15000|scpl50|http://www.genome.jp/dbget-bin/www_bget?ath:AT1G15000
	CL5579.Contig2	serine carboxypeptidase-like 50	scpl50	ath:AT1G15000|scpl50|http://www.genome.jp/dbget-bin/www_bget?ath:AT1G15000
	Unigene5533	F-box/kelch-repeat protein
	Unigene9346	DELLA protein RGL2	RGL2	ath:AT3G03450|RGL2|http://www.genome.jp/dbget-bin/www_bget?ath:AT3G03450
miR7696	gnl|UG|Rsa#S42007542
	gnl|UG|Rsa#S42034008	sequence-specific DNA binding transcription factor
	gnl|UG|Rsa#S43008405	bidirectional sugar transporter SWEET10
	CL8192.Contig1	hypothetical protein
miR7779	gi|167448610|gb|FD954684.1|FD954684	putative S-acyltransferase
miR7840	CL10772.Contig1	Non-specific lipid-transfer protein-like protein
miR8030	gi|167446826|gb|FD951475.1|FD951475	E3 ubiquitin-protein ligase SDIR1	SDIR1	ath:AT3G55530|SDIR1|http://www.genome.jp/dbget-bin/www_bget?ath:AT3G55530
	gnl|UG|Rsa#S43024877	protein constitutively activated cell death 1	CAD1	ath:AT1G29690|CAD1|http://www.genome.jp/dbget-bin/www_bget?ath:AT1G29690
	Unigene890	endomembrane family protein 70
miR8041	gnl|UG|Rsa#S42008088	transcription factor PIF5	PIL6	ath:AT3G59060|PIL6|http://www.genome.jp/dbget-bin/www_bget?ath:AT3G59060
	Unigene16777	transcription factor PIF5	PIL6	ath:AT3G59060|PIL6|http://www.genome.jp/dbget-bin/www_bget?ath:AT3G59060
miR8146	gnl|UG|Rsa#S43005893	ER associated membrane protein KMS1
	CL219.Contig1	probable splicing factor 3A subunit 1
	CL2748.Contig1	ER associated membrane protein KMS1
	CL2748.Contig2	ER associated membrane protein KMS1
	CL2748.Contig3	ER associated membrane protein KMS1
	CL2748.Contig4	ER associated membrane protein KMS1
	Unigene9609	protein trichome birefringence-like 21	TBL21	ath:AT5G15890|TBL21|http://www.genome.jp/dbget-bin/www_bget?ath:AT5G15890
miR8154	gi|167452385|gb|FD956615.1|FD956615	30S ribosomal protein S9
	gi|167452150|gb|FD957925.1|FD957925	30S ribosomal protein S9
	gi|167447123|gb|FD952447.1|FD952447	signal peptide peptidase-like 4
	gnl|UG|Rsa#S41992530
	gnl|UG|Rsa#S41979565	nuclear importer of serine-arginine rich protein
	gnl|UG|Rsa#S43014012	conserved peptide upstream open reading frame 9
	gnl|UG|Rsa#S42027720	Yae1 domain-containing protein
	gnl|UG|Rsa#S41978353	30S ribosomal protein S17
	gnl|UG|Rsa#S41982246	protein MOS2
	gnl|UG|Rsa#S42575373	AP2-like ethylene-responsive transcription factor TOE2
	gnl|UG|Rsa#S43024015	signal peptide peptidase-like 4
	CL739.Contig2	myb family transcription factor
	CL874.Contig1	conserved peptide upstream open reading frame 9
	CL874.Contig2	conserved peptide upstream open reading frame 9
	CL874.Contig3	conserved peptide upstream open reading frame 9
	CL874.Contig4	conserved peptide upstream open reading frame 9
	CL4374.Contig1	protein TRICHOME BIREFRINGENCE-LIKE 10
	CL5839.Contig3	peroxidase 31
	CL6320.Contig1	galactose oxidase/kelch repeat-containing protein
	CL6320.Contig2	galactose oxidase/kelch repeat-containing protein
	CL6320.Contig3	galactose oxidase/kelch repeat-containing protein
	CL7047.Contig1	putative WRKY transcription factor 51
	CL9622.Contig1	protein SCARECROW
	CL10653.Contig3	beta-1,6-N-acetylglucosaminyl transferase-like protein
	CL10653.Contig4	beta-1,6-N-acetylglucosaminyl transferase-like protein
	CL10975.Contig1	SWAP/Surp domain-containing protein
	CL10975.Contig2	SWAP/Surp domain-containing protein
	CL11421.Contig1	GRAS family transcription factor
	CL12789.Contig1	2-oxoglutarate (2OG) and Fe(II)-dependent oxygenase superfamily protein
	CL13089.Contig3	essential protein Yae1, N-terminal-domain-containing protein
	Unigene642	phosphate transporter 4;5
	Unigene17161	F-box/kelch-repeat protein OR23
	Unigene19278	pentatricopeptide repeat-containing protein
	Unigene20271	GDP-Man:Man(3)GlcNAc(2)-PP-Dol alpha-1,2-mannosyltransferase
miR8155	CL11637.Contig1	protein AUGMIN 3
miR902	CL1941.Contig2	protein kinase superfamily protein
	CL1941.Contig3	protein kinase superfamily protein
	CL10161.Contig1	meiotic nuclear division protein 1-like protein	ATMND1	ath:AT4G29170|ATMND1|http://www.genome.jp/dbget-bin/www_bget?ath:AT4G29170
	CL10161.Contig2	meiotic nuclear division protein 1-like protein	ATMND1	ath:AT4G29170|ATMND1|http://www.genome.jp/dbget-bin/www_bget?ath:AT4G29170
	Unigene28421	hypothetical protein
miR946	gnl|UG|Rsa#S42564497	protein SET DOMAIN GROUP 40	SDG40	ath:AT5G17240|SDG40|http://www.genome.jp/dbget-bin/www_bget?ath:AT5G17240
